# Supplementary material for: N,N′-Bis(3-chloro-2-fluoro­benzyl­idene)ethane-1,2-diamine
Source: Acta Crystallogr Sect E Struct Rep Online. 2008 Sep 13;64(Pt 10):o1916. doi: 10.1107/S1600536808028419 (PMC2959267; doi:10.1107/S1600536808028419)
Supplement: Supplementary file 2 [file e-64-o1916-Isup2.hkl]

# 
# h,k,l, Fc-squared, Fo-squared, sigma(Fo-squared) and status flag 
# 
data_I
_shelx_title ' 32clf_0m    P2(1)/c  (100K)' 
_shelx_refln_list_code          4 
_shelx_F_calc_maximum      161.02 
_exptl_crystal_F_000       348.00 
_reflns_d_resolution_high  0.5838 
 
loop_ 
 _symmetry_equiv_pos_as_xyz 
 'x, y, z' 
 '-x, y+1/2, -z+1/2' 
 '-x, -y, -z' 
 'x, -y-1/2, z-1/2' 
 
_cell_length_a     7.2249 
_cell_length_b    11.3676 
_cell_length_c    10.3368 
_cell_angle_alpha  90.000 
_cell_angle_beta  120.906 
_cell_angle_gamma  90.000 
 
_shelx_F_squared_multiplier     1.000 
 
loop_ 
 _refln_index_h 
 _refln_index_k 
 _refln_index_l 
 _refln_F_squared_calc 
 _refln_F_squared_meas 
 _refln_F_squared_sigma 
 _refln_observed_status 
   1   0   0      311.70      313.09      6.44 o 
   2   0   0    25926.79    20476.42    404.79 o 
   3   0   0     1557.47     1511.46     21.04 o 
   4   0   0       61.16       95.24      1.92 o 
   5   0   0      520.94      521.43      7.22 o 
   6   0   0      151.02      150.12      4.52 o 
   7   0   0        2.07        1.54      0.48 o 
   8   0   0        0.36        0.23      0.46 o 
   9   0   0       25.65       28.02      1.33 o 
  10   0   0        2.90        3.63      0.80 o 
   1   1   0      850.95      821.19     11.76 o 
   2   1   0     1962.72     1963.19     27.34 o 
   3   1   0      118.74      135.08      1.80 o 
   4   1   0      780.25      787.74      6.87 o 
   5   1   0      478.35      488.87      4.86 o 
   6   1   0        1.52        1.42      0.23 o 
   7   1   0      102.81       99.55      1.77 o 
   8   1   0       34.16       36.39      1.02 o 
   9   1   0        0.01        0.22      0.35 o 
  10   1   0        0.05        0.23      0.44 o 
   0   2   0     7069.04     6878.01    256.57 o 
   1   2   0      871.17      905.93     12.08 o 
   2   2   0      757.23      913.66     14.66 o 
   3   2   0      639.85      665.60      6.18 o 
   4   2   0       38.12       33.13      0.52 o 
   5   2   0        1.34        2.38      0.55 o 
   6   2   0       12.87       15.22      0.81 o 
   7   2   0        6.22        6.54      0.47 o 
   8   2   0        7.64        7.20      0.55 o 
   9   2   0        1.32        0.98      0.40 o 
  10   2   0       16.58       16.52      1.05 o 
   1   3   0      416.00      363.57      4.17 o 
   2   3   0      484.40      510.04      6.28 o 
   3   3   0       93.15      100.13      1.61 o 
   4   3   0      164.93      176.34      2.41 o 
   5   3   0      172.12      175.80      3.19 o 
   6   3   0       22.36       20.91      0.89 o 
   7   3   0        8.72        9.18      0.62 o 
   8   3   0       57.57       58.31      1.34 o 
   9   3   0        2.92        3.80      0.51 o 
  10   3   0        0.52        0.65      0.61 o 
   0   4   0      646.44      658.20     12.00 o 
   1   4   0     1844.72     1932.04     18.63 o 
   2   4   0      158.01      160.63      1.76 o 
   3   4   0     2369.50     2461.08     22.67 o 
   4   4   0       91.67       81.11      1.23 o 
   5   4   0       30.32       37.47      0.87 o 
   6   4   0      151.57      140.32      1.89 o 
   7   4   0      141.14      140.50      2.14 o 
   8   4   0        1.54        1.16      0.41 o 
   9   4   0       18.61       17.18      0.86 o 
  10   4   0       46.36       48.40      1.97 o 
   1   5   0       81.17       57.06      0.81 o 
   2   5   0      697.86      681.75      5.77 o 
   3   5   0      290.91      333.70      3.34 o 
   4   5   0      149.56      144.51      1.83 o 
   5   5   0      753.55      774.38      8.56 o 
   6   5   0       29.20       28.09      1.33 o 
   7   5   0      128.96      130.54      2.20 o 
   8   5   0       32.70       31.38      1.07 o 
   9   5   0       36.43       36.81      1.19 o 
  10   5   0        1.18        1.42      0.76 o 
   0   6   0     2237.23     2489.00     28.30 o 
   1   6   0        5.93       10.71      0.32 o 
   2   6   0      667.75      722.56      5.89 o 
   3   6   0        0.39       -0.04      0.23 o 
   4   6   0       11.25       13.80      0.52 o 
   5   6   0        1.85        2.77      0.87 o 
   6   6   0        4.95        5.46      0.43 o 
   7   6   0       24.64       21.38      1.37 o 
   8   6   0       20.44       18.79      0.90 o 
   9   6   0       40.98       40.20      1.28 o 
  10   6   0        9.24        8.32      1.11 o 
   1   7   0      148.18      195.41      1.69 o 
   2   7   0        4.32        5.74      0.31 o 
   3   7   0      196.97      222.36      2.50 o 
   4   7   0      134.50      135.01      1.96 o 
   5   7   0      105.12      109.71      4.07 o 
   6   7   0      170.88      169.98      2.48 o 
   7   7   0        8.48        7.00      0.66 o 
   8   7   0       13.59       13.63      0.84 o 
   9   7   0      168.67      171.22      2.92 o 
   0   8   0      314.62      343.94      3.91 o 
   1   8   0       48.33       40.38      0.65 o 
   2   8   0        2.55        2.89      0.26 o 
   3   8   0       67.29       62.71      1.13 o 
   4   8   0      398.93      399.75      4.57 o 
   5   8   0       79.32       81.11      1.55 o 
   6   8   0       87.42       89.12      1.71 o 
   7   8   0      447.67      449.86      5.73 o 
   8   8   0       26.73       25.20      1.14 o 
   9   8   0      221.28      226.21      3.61 o 
   1   9   0      133.47      133.46      1.43 o 
   2   9   0      458.46      439.71      4.27 o 
   3   9   0      204.21      202.66      2.80 o 
   4   9   0      325.53      316.53      3.91 o 
   5   9   0      475.66      456.73      5.31 o 
   6   9   0        2.47        1.95      0.45 o 
   7   9   0      116.38      112.95      2.68 o 
   8   9   0      106.84      109.93      2.40 o 
   9   9   0       16.03       12.22      1.29 o 
   0  10   0       43.16       46.57      1.40 o 
   1  10   0        6.29        8.84      0.44 o 
   2  10   0        6.02        8.54      0.55 o 
   3  10   0        1.33        1.27      0.41 o 
   4  10   0       36.87       31.36      1.03 o 
   5  10   0       18.28       17.00      0.82 o 
   6  10   0       77.32       76.98      1.84 o 
   7  10   0       13.02       14.69      1.28 o 
   8  10   0        9.34        9.41      1.11 o 
   9  10   0        0.04       -0.10      0.79 o 
   1  11   0       58.58       64.50      1.18 o 
   2  11   0       31.44       26.15      1.09 o 
   3  11   0       40.24       31.45      1.22 o 
   4  11   0       47.64       44.60      2.13 o 
   5  11   0       67.73       64.35      1.57 o 
   6  11   0        0.02       -0.37      0.49 o 
   7  11   0        6.22        5.11      0.86 o 
   8  11   0       21.17       22.19      1.43 o 
   0  12   0      234.08      226.47      3.74 o 
   1  12   0       22.74       24.95      0.83 o 
   2  12   0        5.91        5.69      0.81 o 
   3  12   0       11.53       12.82      0.91 o 
   4  12   0      250.47      241.50      3.43 o 
   5  12   0       68.85       65.50      1.88 o 
   6  12   0      230.94      232.12      4.59 o 
   7  12   0      120.80      124.39      3.36 o 
   8  12   0       11.85       12.15      1.33 o 
   1  13   0      177.75      179.63      2.56 o 
   2  13   0      315.16      306.57      5.89 o 
   3  13   0       10.80        8.64      0.85 o 
   4  13   0       89.47       91.83      3.04 o 
   5  13   0       28.10       31.95      1.64 o 
   6  13   0        5.97        5.86      0.98 o 
   7  13   0        3.30        3.43      0.86 o 
   0  14   0       16.41       12.69      1.19 o 
   1  14   0       23.47       20.05      1.35 o 
   2  14   0       14.56       12.77      1.46 o 
   3  14   0       50.91       46.03      2.06 o 
   4  14   0        4.12        2.89      0.89 o 
   5  14   0        0.03       -0.23      0.77 o 
   6  14   0        3.39        2.91      1.48 o 
   7  14   0       33.32       36.89      3.21 o 
   1  15   0       46.27       45.41      1.81 o 
   2  15   0       67.30       66.60      2.49 o 
   3  15   0       35.45       34.64      2.50 o 
   4  15   0       14.81       16.25      2.11 o 
   5  15   0        2.22        2.86      1.15 o 
   6  15   0        0.53        0.09      1.07 o 
   0  16   0       76.15       72.77      3.95 o 
   1  16   0       50.95       46.50      2.28 o 
   2  16   0       28.32       26.00      2.55 o 
   3  16   0      111.37      109.50      4.48 o 
   4  16   0        1.49        2.12      1.52 o 
   5  16   0        1.49        3.02      1.80 o 
   6  16   0        8.58       10.99      1.79 o 
   1  17   0      127.72      138.80      4.11 o 
   2  17   0       91.52       90.14      4.51 o 
   3  17   0       10.41       12.77      2.23 o 
   4  17   0      132.59      137.59      6.42 o 
   5  17   0       73.04       81.11      5.09 o 
   1  18   0        3.99        5.94      1.18 o 
   2  18   0       39.09       40.75      2.44 o 
   3  18   0       15.49       18.61      2.50 o 
   4  18   0       14.48       11.43      2.40 o 
   1  19   0        0.20        1.54      1.80 o 
   2  19   0        0.06        0.28      1.00 o 
 -10   1   1        8.82        9.75      0.72 o 
  -9   1   1       26.98       27.57      1.46 o 
  -8   1   1        4.94        5.78      0.46 o 
  -7   1   1      107.84      104.88      1.76 o 
  -6   1   1      720.38      775.77      8.79 o 
  -5   1   1        6.80        5.14      0.59 o 
  -4   1   1     9390.52     9712.59    117.51 o 
  -3   1   1       94.30      100.18      1.58 o 
  -2   1   1    21202.80    19000.10    732.67 o 
  -1   1   1      442.04      472.78      7.16 o 
   0   1   1     1112.24     1205.26     13.63 o 
   1   1   1     1286.06     1327.35     13.04 o 
   2   1   1      855.34      874.66      7.95 o 
   3   1   1       86.11      109.09      1.08 o 
   4   1   1       23.68       28.48      0.70 o 
   5   1   1       53.03       46.00      0.76 o 
   6   1   1       26.13       25.56      0.68 o 
   7   1   1        0.46        0.69      0.27 o 
   8   1   1        2.67        2.96      0.46 o 
   9   1   1       11.26       11.60      0.74 o 
  10   1   1        0.00        1.62      0.69 o 
 -10   2   1        2.26        2.06      0.56 o 
  -9   2   1      175.46      177.35      2.91 o 
  -8   2   1      193.34      196.64      2.68 o 
  -7   2   1      166.38      158.52      4.87 o 
  -6   2   1     1060.08     1051.62     19.37 o 
  -5   2   1      145.90      129.84      2.36 o 
  -4   2   1      643.31      702.06      6.46 o 
  -3   2   1     1371.67     1303.43     11.95 o 
  -2   2   1      229.83      218.58      3.13 o 
  -1   2   1        2.05        0.70      0.20 o 
   0   2   1     1536.76     1650.22     17.72 o 
   1   2   1     1907.68     1907.64     19.78 o 
   2   2   1        4.00        4.15      0.27 o 
   3   2   1      367.41      367.75      3.43 o 
   4   2   1      352.73      345.47      3.17 o 
   5   2   1       29.02       27.71      0.61 o 
   6   2   1       11.75       12.50      0.52 o 
   7   2   1       49.32       50.97      1.09 o 
   8   2   1      176.85      180.83      3.13 o 
   9   2   1        2.98        1.71      0.46 o 
  10   2   1      122.65      126.12      3.34 o 
 -10   3   1        9.58        9.74      0.84 o 
  -9   3   1        5.44        5.28      0.51 o 
  -8   3   1       18.49       18.10      0.68 o 
  -7   3   1      243.33      245.38      4.32 o 
  -6   3   1       18.60       15.10      0.65 o 
  -5   3   1      681.96      678.80      6.50 o 
  -4   3   1      189.57      157.33      1.49 o 
  -3   3   1      309.11      336.54      3.12 o 
  -2   3   1      388.15      361.56      4.57 o 
  -1   3   1     7631.87     7400.70     73.83 o 
   0   3   1      560.89      577.15      6.58 o 
   1   3   1     1762.86     1820.29     18.94 o 
   2   3   1       49.65       62.36      0.90 o 
   3   3   1       79.57       66.84      0.82 o 
   4   3   1       47.46       56.99      0.89 o 
   5   3   1       32.50       29.58      0.75 o 
   6   3   1      254.71      247.71      2.90 o 
   7   3   1       47.31       51.96      1.16 o 
   8   3   1       70.20       72.34      1.41 o 
   9   3   1       63.62       63.03      1.71 o 
  10   3   1       13.88       12.13      1.25 o 
 -10   4   1        1.34        0.65      0.91 o 
  -9   4   1       34.30       33.12      2.25 o 
  -8   4   1        5.69        5.02      0.46 o 
  -7   4   1       24.29       25.44      0.91 o 
  -6   4   1       56.68       53.90      1.26 o 
  -5   4   1        0.12        2.02      0.73 o 
  -4   4   1      103.95      106.87      1.53 o 
  -3   4   1        6.66        3.07      0.32 o 
  -2   4   1        8.15       14.66      0.41 o 
  -1   4   1        0.57       -0.22      0.20 o 
   0   4   1        2.28        0.62      0.14 o 
   1   4   1      101.92      119.35      1.40 o 
   2   4   1        3.53        3.16      0.21 o 
   3   4   1      128.24      140.80      1.68 o 
   4   4   1       15.86       14.24      0.52 o 
   5   4   1        0.31        0.17      0.21 o 
   6   4   1        0.24        0.51      0.25 o 
   7   4   1       39.87       38.59      0.98 o 
   8   4   1       24.05       22.12      0.86 o 
   9   4   1        9.24        7.97      0.73 o 
  10   4   1       33.57       31.24      1.77 o 
 -10   5   1       12.02       11.97      0.97 o 
  -9   5   1        0.55        0.65      0.51 o 
  -8   5   1       18.10       17.67      0.81 o 
  -7   5   1       71.03       75.54      1.59 o 
  -6   5   1        1.40        1.87      0.31 o 
  -5   5   1      132.40      141.75      2.08 o 
  -4   5   1       22.99       27.41      0.96 o 
  -3   5   1      291.59      303.75      3.19 o 
  -2   5   1      349.35      418.89      3.55 o 
  -1   5   1     2050.45     2241.54     18.95 o 
   0   5   1      882.61      996.62     10.53 o 
   1   5   1       77.52       86.80      1.07 o 
   2   5   1      759.76      799.64      6.75 o 
   3   5   1      493.29      478.38      4.45 o 
   4   5   1       82.03       80.78      1.57 o 
   5   5   1      181.87      182.20      2.35 o 
   6   5   1       42.48       39.92      1.58 o 
   7   5   1        0.42        0.54      0.35 o 
   8   5   1       19.88       19.19      0.95 o 
   9   5   1        2.33        2.26      0.57 o 
 -10   6   1       24.50       25.23      1.49 o 
  -9   6   1      104.64      104.24      2.55 o 
  -8   6   1        0.59        0.48      0.35 o 
  -7   6   1      146.05      147.99      2.42 o 
  -6   6   1      107.28      109.14      2.01 o 
  -5   6   1        0.09        0.68      0.28 o 
  -4   6   1        9.26        9.99      0.49 o 
  -3   6   1        2.85        0.29      0.21 o 
  -2   6   1      379.78      358.58      2.93 o 
  -1   6   1      784.49      927.24      7.13 o 
   0   6   1       79.88       56.19      0.83 o 
   1   6   1     2740.82     2963.61     21.49 o 
   2   6   1      508.74      545.90      4.85 o 
   3   6   1      738.98      755.59      7.50 o 
   4   6   1      521.93      507.22      7.47 o 
   5   6   1      166.17      166.95      2.46 o 
   6   6   1       15.86       15.02      0.74 o 
   7   6   1      549.60      561.24      6.20 o 
   8   6   1       22.86       23.63      1.47 o 
   9   6   1       68.59       66.24      2.58 o 
 -10   7   1        1.02        1.17      1.04 o 
  -9   7   1       31.92       31.25      1.08 o 
  -8   7   1       43.93       47.40      1.27 o 
  -7   7   1       10.73        9.34      0.70 o 
  -6   7   1        9.67        9.76      0.72 o 
  -5   7   1       10.49        7.45      0.44 o 
  -4   7   1      676.27      692.84      6.66 o 
  -3   7   1       88.73       90.17      1.35 o 
  -2   7   1      438.64      507.70      3.84 o 
  -1   7   1      292.98      264.57      2.34 o 
   0   7   1      253.94      239.49      2.44 o 
   1   7   1        1.74        1.52      0.21 o 
   2   7   1      372.20      348.09      3.48 o 
   3   7   1      589.19      600.62      5.71 o 
   4   7   1       37.08       37.01      0.97 o 
   5   7   1      720.49      717.37      7.96 o 
   6   7   1      258.83      262.54      3.74 o 
   7   7   1       78.37       81.87      1.70 o 
   8   7   1       79.20       78.08      1.82 o 
   9   7   1        3.63        5.10      0.81 o 
 -10   8   1        4.12        2.83      0.90 o 
  -9   8   1       18.15       18.01      1.05 o 
  -8   8   1      104.17       98.93      1.95 o 
  -7   8   1        4.94        4.89      0.62 o 
  -6   8   1      139.00      131.66      2.10 o 
  -5   8   1       49.92       49.61      1.12 o 
  -4   8   1        9.37        8.53      0.49 o 
  -3   8   1      160.69      169.90      1.94 o 
  -2   8   1      118.81      109.95      1.25 o 
  -1   8   1        0.54        0.18      0.16 o 
   0   8   1      411.30      393.56      3.34 o 
   1   8   1      238.45      217.83      2.39 o 
   2   8   1       93.52       90.92      1.27 o 
   3   8   1      240.58      235.80      2.87 o 
   4   8   1       72.27       72.70      1.50 o 
   5   8   1      192.15      194.56      2.81 o 
   6   8   1      114.04      116.98      2.25 o 
   7   8   1      144.42      142.78      3.49 o 
   8   8   1        1.86        1.59      0.55 o 
   9   8   1       23.39       20.74      1.54 o 
  -9   9   1        7.20        6.54      0.76 o 
  -8   9   1        9.07        7.87      0.83 o 
  -7   9   1        3.55        2.89      0.59 o 
  -6   9   1       10.10        9.63      0.64 o 
  -5   9   1        2.53        2.15      0.39 o 
  -4   9   1        5.83        5.89      0.84 o 
  -3   9   1       19.71       18.51      0.62 o 
  -2   9   1       17.99       18.20      0.62 o 
  -1   9   1       48.38       37.04      0.65 o 
   0   9   1      364.62      405.69      3.56 o 
   1   9   1        8.65       10.65      0.39 o 
   2   9   1      168.25      182.28      2.26 o 
   3   9   1      348.50      352.50      4.01 o 
   4   9   1       11.48        9.78      0.57 o 
   5   9   1      446.78      428.61      5.12 o 
   6   9   1       48.05       49.65      1.47 o 
   7   9   1      111.33      108.33      3.03 o 
   8   9   1        7.15        6.71      0.81 o 
   9   9   1        9.70        8.97      1.23 o 
  -9  10   1       32.20       31.36      1.47 o 
  -8  10   1       34.73       34.47      1.55 o 
  -7  10   1       40.80       40.36      1.48 o 
  -6  10   1       95.24       99.90      2.40 o 
  -5  10   1       61.92       60.64      1.90 o 
  -4  10   1       10.70        9.88      0.61 o 
  -3  10   1      204.12      202.36      2.56 o 
  -2  10   1      525.76      491.35      5.08 o 
  -1  10   1      180.62      165.72      1.98 o 
   0  10   1      607.31      547.53      5.07 o 
   1  10   1     1368.38     1299.33     11.46 o 
   2  10   1        0.67        1.06      0.40 o 
   3  10   1      540.64      516.85      5.32 o 
   4  10   1      357.71      354.30      4.05 o 
   5  10   1       18.97       16.78      0.92 o 
   6  10   1      125.25      132.83      3.03 o 
   7  10   1        1.36        1.35      0.62 o 
   8  10   1       19.15       19.21      1.17 o 
  -9  11   1       24.66       24.38      1.87 o 
  -8  11   1      103.73      104.32      3.22 o 
  -7  11   1        0.49        1.53      0.66 o 
  -6  11   1        1.01        0.96      0.48 o 
  -5  11   1       12.15       13.12      0.94 o 
  -4  11   1      130.81      128.53      2.03 o 
  -3  11   1       42.90       42.44      1.30 o 
  -2  11   1       21.70       21.70      1.18 o 
  -1  11   1       99.01      114.84      1.67 o 
   0  11   1      368.02      340.53      3.51 o 
   1  11   1       77.67       66.93      2.47 o 
   2  11   1      747.96      725.89      9.48 o 
   3  11   1      560.56      542.65      6.07 o 
   4  11   1       80.83       82.23      1.58 o 
   5  11   1      242.77      243.05      3.86 o 
   6  11   1       71.82       71.39      2.70 o 
   7  11   1        2.30        2.60      0.74 o 
   8  11   1       58.09       50.62      2.45 o 
  -8  12   1        0.03        0.99      0.85 o 
  -7  12   1       15.51       14.57      1.19 o 
  -6  12   1       14.13       12.82      1.02 o 
  -5  12   1       32.05       30.05      1.24 o 
  -4  12   1        0.24        0.74      0.47 o 
  -3  12   1        3.63        2.86      0.79 o 
  -2  12   1      138.43      133.31      3.71 o 
  -1  12   1        3.44        5.64      0.48 o 
   0  12   1       63.73       71.69      1.34 o 
   1  12   1       35.50       40.60      1.35 o 
   2  12   1       27.09       22.11      1.11 o 
   3  12   1       33.51       37.43      1.43 o 
   4  12   1       27.14       23.28      1.25 o 
   5  12   1       16.34       14.79      1.08 o 
   6  12   1        0.81        1.07      0.62 o 
   7  12   1       94.85       91.61      2.63 o 
  -8  13   1       34.05       32.71      2.17 o 
  -7  13   1        1.37        2.42      0.88 o 
  -6  13   1        0.09        0.26      0.60 o 
  -5  13   1        2.10        1.76      0.61 o 
  -4  13   1       85.43       79.54      3.37 o 
  -3  13   1        3.32        3.11      0.76 o 
  -2  13   1      101.61       94.03      2.71 o 
  -1  13   1        3.33        1.52      0.38 o 
   0  13   1        1.33        1.57      0.37 o 
   1  13   1       14.41       10.96      0.72 o 
   2  13   1       87.82       86.01      2.63 o 
   3  13   1       11.39        9.14      0.91 o 
   4  13   1       39.18       37.77      1.92 o 
   5  13   1        0.74        1.59      0.86 o 
   6  13   1        0.53        0.99      1.01 o 
   7  13   1        8.07        7.07      1.30 o 
  -7  14   1        8.69        7.03      1.75 o 
  -6  14   1      125.47      130.12      4.41 o 
  -5  14   1      116.54      118.21      4.29 o 
  -4  14   1       24.40       22.43      2.58 o 
  -3  14   1      181.28      188.92      5.09 o 
  -2  14   1      219.81      230.33      5.24 o 
  -1  14   1       43.96       50.42      1.91 o 
   0  14   1      277.85      284.44      4.26 o 
   1  14   1       20.52       19.02      1.22 o 
   2  14   1        0.12        0.84      0.70 o 
   3  14   1       39.72       37.32      1.97 o 
   4  14   1       16.97       15.12      1.46 o 
   5  14   1        7.31        6.61      1.26 o 
   6  14   1        7.61        6.97      1.38 o 
  -7  15   1       47.97       47.99      3.77 o 
  -6  15   1        0.23        0.27      1.17 o 
  -5  15   1       82.02       83.09      6.97 o 
  -4  15   1       28.18       26.95      2.44 o 
  -3  15   1        9.18        6.82      2.10 o 
  -2  15   1       16.04       15.84      1.38 o 
  -1  15   1      173.74      173.88      3.28 o 
   0  15   1        3.52        4.47      1.30 o 
   1  15   1       11.15       10.94      1.05 o 
   2  15   1        0.08        2.42      1.84 o 
   3  15   1      136.63      143.02     12.24 o 
   4  15   1       86.59       91.03      3.66 o 
   5  15   1      129.23      139.01      4.53 o 
   6  15   1      147.48      154.09      4.93 o 
  -6  16   1        4.66        3.79      2.03 o 
  -5  16   1        8.39       10.29      2.29 o 
  -4  16   1        4.41        3.05      1.48 o 
  -3  16   1       34.82       33.27      4.85 o 
  -2  16   1       26.04       19.58      2.29 o 
  -1  16   1       14.52       15.40      1.51 o 
   0  16   1       50.89       50.24      2.05 o 
   1  16   1      135.05      142.62      4.17 o 
   2  16   1       30.60       29.63      2.36 o 
   3  16   1       29.89       28.68      2.52 o 
   4  16   1        0.73        1.78      1.45 o 
   5  16   1        4.52        6.07      1.42 o 
  -5  17   1       17.48       19.75      2.95 o 
  -4  17   1        2.17        1.24      1.60 o 
  -3  17   1        2.28       -0.68      1.26 o 
  -2  17   1        1.71       -0.02      1.16 o 
  -1  17   1        7.86        7.64      1.81 o 
   0  17   1       42.38       45.36      3.64 o 
   1  17   1        5.52        4.78      1.12 o 
   2  17   1      101.19      115.85      3.98 o 
   3  17   1        1.35        0.49      1.33 o 
   4  17   1      100.75      111.13      5.69 o 
  -4  18   1       13.91       12.71      2.50 o 
  -3  18   1       74.59       69.41      4.26 o 
  -2  18   1        7.79        8.69      1.46 o 
  -1  18   1        0.15        1.29      0.93 o 
   0  18   1       62.23       65.43      4.49 o 
   1  18   1       80.19       86.07      3.63 o 
   2  18   1       53.12       52.21      3.15 o 
   3  18   1       31.17       31.04      3.02 o 
  -2  19   1      177.19      199.27      5.45 o 
   1  19   1       24.35       24.24      3.27 o 
 -11   0   2       23.64       27.90      1.93 o 
 -10   0   2       79.70       78.22      3.27 o 
  -9   0   2        7.78        9.59      0.73 o 
  -8   0   2     1716.00     1740.54     28.56 o 
  -7   0   2       92.43       85.67      2.60 o 
  -6   0   2     4464.08     4732.64     63.23 o 
  -5   0   2      537.36      575.63      8.58 o 
  -4   0   2     1521.33     1814.52     21.77 o 
  -3   0   2     1213.89     1323.94     18.58 o 
  -2   0   2      766.45      749.67     12.54 o 
   0   0   2       11.07       18.69      0.63 o 
   1   0   2       18.76       11.20      0.40 o 
   2   0   2     1268.42     1243.88     11.84 o 
   3   0   2       38.06       35.83      0.76 o 
   4   0   2      372.49      372.10      4.90 o 
   5   0   2      461.13      410.68      5.40 o 
   6   0   2        0.07        0.61      0.44 o 
   7   0   2       84.35       78.20      2.23 o 
   8   0   2       28.22       26.96      1.61 o 
   9   0   2       39.29       37.02      1.84 o 
 -11   1   2       24.00       25.93      1.39 o 
 -10   1   2      143.62      148.16      4.74 o 
  -9   1   2        1.19        1.07      0.43 o 
  -8   1   2      221.65      224.84      3.00 o 
  -7   1   2      150.44      148.73      2.51 o 
  -6   1   2       27.27       31.06      0.72 o 
  -5   1   2      105.03      102.26      1.27 o 
  -4   1   2        6.59        3.54      0.24 o 
  -3   1   2      105.56       98.56      1.41 o 
  -2   1   2      153.27      160.43      2.08 o 
  -1   1   2      157.29      152.73      2.28 o 
   0   1   2     1013.04     1036.82     14.58 o 
   1   1   2      409.15      430.31      4.06 o 
   2   1   2       41.62       44.98      0.66 o 
   3   1   2      397.59      385.10      3.22 o 
   4   1   2      393.91      390.10      3.64 o 
   5   1   2        4.44        4.01      0.36 o 
   6   1   2      444.17      440.53      4.49 o 
   7   1   2       80.49       78.60      1.59 o 
   8   1   2       48.40       46.47      1.30 o 
   9   1   2       43.26       43.92      2.51 o 
 -11   2   2        0.65        0.46      0.65 o 
 -10   2   2       21.37       20.31      1.56 o 
  -9   2   2       27.52       28.55      0.99 o 
  -8   2   2      248.14      260.16      3.38 o 
  -7   2   2       13.93       14.14      1.12 o 
  -6   2   2      574.81      624.03      6.76 o 
  -5   2   2      136.58      145.15      1.74 o 
  -4   2   2       33.29       54.10      0.84 o 
  -3   2   2      293.90      324.63      3.52 o 
  -2   2   2     1088.33     1151.63     14.12 o 
  -1   2   2       33.80       35.54      0.87 o 
   0   2   2      839.18      863.96     10.45 o 
   1   2   2       49.73       52.23      0.79 o 
   2   2   2      144.70      147.39      1.68 o 
   3   2   2      342.42      364.29      3.45 o 
   4   2   2       31.75       29.70      0.67 o 
   5   2   2      135.77      151.34      2.13 o 
   6   2   2       16.61       15.24      0.78 o 
   7   2   2       53.31       51.22      2.04 o 
   8   2   2       66.76       66.00      1.69 o 
   9   2   2       31.92       28.99      1.37 o 
 -11   3   2        6.84        6.14      0.93 o 
 -10   3   2       71.58       75.19      1.88 o 
  -9   3   2        5.38        5.97      0.57 o 
  -8   3   2       61.84       67.23      2.37 o 
  -7   3   2      130.95      123.00      4.43 o 
  -6   3   2       19.91       16.89      0.51 o 
  -5   3   2       30.92       29.91      0.66 o 
  -4   3   2      248.59      250.03      2.67 o 
  -3   3   2      326.12      329.55      3.13 o 
  -2   3   2       37.21       40.19      0.93 o 
  -1   3   2      377.30      373.44      3.83 o 
   0   3   2      483.76      512.55      5.97 o 
   1   3   2       19.80       23.16      0.53 o 
   2   3   2      189.97      180.68      1.71 o 
   3   3   2       27.07       22.60      0.56 o 
   4   3   2      252.24      265.65      3.22 o 
   5   3   2       17.38       17.61      0.59 o 
   6   3   2      551.70      550.48      5.44 o 
   7   3   2       60.51       59.45      1.27 o 
   8   3   2      113.18      109.10      2.08 o 
   9   3   2       16.13       16.49      1.11 o 
 -11   4   2        9.25        8.32      1.02 o 
 -10   4   2        0.05       -0.32      0.48 o 
  -9   4   2       97.30      103.36      2.08 o 
  -8   4   2       34.12       31.22      1.29 o 
  -7   4   2       25.50       27.24      1.06 o 
  -6   4   2       14.52       11.45      0.77 o 
  -5   4   2     1604.63     1700.13     15.07 o 
  -4   4   2      111.91      116.52      1.41 o 
  -3   4   2     1543.28     1679.16     16.27 o 
  -2   4   2      609.89      605.44      6.80 o 
  -1   4   2      575.45      599.10      6.20 o 
   0   4   2       70.81       68.27      1.34 o 
   1   4   2     1480.89     1481.82     12.78 o 
   2   4   2      699.99      723.40      6.55 o 
   3   4   2        0.02       -0.05      0.17 o 
   4   4   2      626.98      615.02      6.65 o 
   5   4   2      278.51      278.85      3.53 o 
   6   4   2        2.90        2.52      0.37 o 
   7   4   2       91.76       87.53      1.85 o 
   8   4   2      165.28      171.72      2.96 o 
   9   4   2        0.38        0.93      0.58 o 
 -10   5   2       32.97       34.58      1.74 o 
  -9   5   2        0.96        0.93      0.46 o 
  -8   5   2       63.74       65.90      1.92 o 
  -7   5   2       15.37       13.42      0.68 o 
  -6   5   2       10.03        7.77      0.67 o 
  -5   5   2       28.54       37.57      1.01 o 
  -4   5   2       62.39       53.47      1.01 o 
  -3   5   2      932.05      986.69      9.96 o 
  -2   5   2      289.82      333.54      2.93 o 
  -1   5   2     1439.91     1578.07     15.70 o 
   0   5   2      997.45     1084.42     10.84 o 
   1   5   2       23.93       20.13      0.46 o 
   2   5   2       72.18       81.83      1.20 o 
   3   5   2     1133.71     1153.25     10.02 o 
   4   5   2       47.63       45.24      1.03 o 
   5   5   2      333.30      343.43      4.24 o 
   6   5   2       16.00       14.93      0.70 o 
   7   5   2       26.60       26.13      0.94 o 
   8   5   2        8.38        5.62      0.69 o 
   9   5   2       71.61       77.76      2.86 o 
 -10   6   2        0.22        0.10      0.60 o 
  -9   6   2        6.34        5.71      0.99 o 
  -8   6   2       49.45       50.77      1.47 o 
  -7   6   2        2.30        2.08      0.47 o 
  -6   6   2      221.56      230.44      3.16 o 
  -5   6   2       14.58       17.83      1.15 o 
  -4   6   2      142.51      160.64      2.16 o 
  -3   6   2        9.44       17.74      0.46 o 
  -2   6   2      120.39      137.83      1.39 o 
  -1   6   2       12.42       13.88      0.38 o 
   0   6   2      478.19      495.97      4.19 o 
   1   6   2        0.36        1.79      0.44 o 
   2   6   2      331.18      320.67      3.24 o 
   3   6   2        2.04        3.28      0.49 o 
   4   6   2       30.62       31.67      1.38 o 
   5   6   2       52.87       47.37      1.29 o 
   6   6   2        0.39        0.27      0.36 o 
   7   6   2       21.03       20.94      0.97 o 
   8   6   2        0.02       -0.26      0.48 o 
   9   6   2        3.71        4.03      0.96 o 
 -10   7   2        4.82        4.24      0.82 o 
  -9   7   2        1.79        0.88      0.52 o 
  -8   7   2        0.78        0.64      0.34 o 
  -7   7   2        1.47        1.14      0.39 o 
  -6   7   2       62.40       65.09      1.96 o 
  -5   7   2       64.86       72.95      1.59 o 
  -4   7   2       87.35       95.38      1.40 o 
  -3   7   2      488.10      521.87      4.65 o 
  -2   7   2       87.92       91.99      1.05 o 
  -1   7   2      583.83      613.70      4.81 o 
   0   7   2      302.93      343.81      2.78 o 
   1   7   2       15.06       14.15      0.38 o 
   2   7   2        2.11        3.27      0.30 o 
   3   7   2      703.06      724.45      7.73 o 
   4   7   2       56.65       62.08      1.73 o 
   5   7   2      251.77      256.53      3.88 o 
   6   7   2       10.06       10.69      0.79 o 
   7   7   2       17.86       17.02      0.95 o 
   8   7   2        0.50        0.74      0.51 o 
   9   7   2       72.25       74.51      2.69 o 
 -10   8   2        0.45        0.85      0.82 o 
  -9   8   2        2.35        2.18      0.59 o 
  -8   8   2       80.98       84.31      1.70 o 
  -7   8   2       50.49       48.70      1.45 o 
  -6   8   2      116.43      112.53      2.14 o 
  -5   8   2      355.33      342.19      5.67 o 
  -4   8   2      238.79      237.24      2.82 o 
  -3   8   2      109.52       93.62      1.29 o 
  -2   8   2     1314.22     1404.40     10.00 o 
  -1   8   2      712.39      733.07      5.72 o 
   0   8   2       89.81      107.61      1.31 o 
   1   8   2     2621.40     2659.79     17.36 o 
   2   8   2      495.87      472.39      5.52 o 
   3   8   2      936.04      938.26      9.86 o 
   4   8   2      395.46      389.80      5.33 o 
   5   8   2       12.37       13.35      0.83 o 
   6   8   2       28.10       28.35      1.09 o 
   7   8   2        2.60        1.94      0.54 o 
   8   8   2        0.05       -0.03      0.55 o 
 -10   9   2       44.26       48.42      2.35 o 
  -9   9   2       16.58       16.97      2.19 o 
  -8   9   2        0.11        0.32      0.48 o 
  -7   9   2      127.62      128.25      2.53 o 
  -6   9   2      255.59      260.46      3.43 o 
  -5   9   2       17.96       16.95      0.72 o 
  -4   9   2      662.81      628.44      6.35 o 
  -3   9   2     1522.20     1491.83     12.00 o 
  -2   9   2       72.52       54.78      1.09 o 
  -1   9   2     2136.02     2075.59     15.37 o 
   0   9   2      706.26      734.01      6.90 o 
   1   9   2      452.54      428.58      4.03 o 
   2   9   2     1028.58     1009.44      9.94 o 
   3   9   2       39.90       37.61      1.08 o 
   4   9   2       18.09       16.64      0.83 o 
   5   9   2       26.35       25.14      1.22 o 
   6   9   2      141.30      144.00      2.91 o 
   7   9   2        1.89        1.30      0.60 o 
   8   9   2       28.15       28.24      1.45 o 
  -9  10   2        0.18        0.29      0.51 o 
  -8  10   2       15.43       15.42      1.04 o 
  -7  10   2        3.85        4.71      0.58 o 
  -6  10   2       17.56       16.05      0.93 o 
  -5  10   2       33.73       35.13      1.82 o 
  -4  10   2        5.42        4.15      0.42 o 
  -3  10   2        1.02        3.21      0.40 o 
  -2  10   2      146.55      123.88      1.85 o 
  -1  10   2       49.44       37.41      0.98 o 
   0  10   2      153.97      134.07      1.75 o 
   1  10   2        7.72        4.95      0.38 o 
   2  10   2        0.51        0.77      0.41 o 
   3  10   2       36.93       33.85      1.08 o 
   4  10   2       58.94       57.99      1.38 o 
   5  10   2       59.30       54.63      1.60 o 
   6  10   2        1.36        1.57      0.58 o 
   7  10   2       24.19       21.59      1.36 o 
   8  10   2       21.47       20.45      1.61 o 
  -9  11   2        0.62        0.87      0.64 o 
  -8  11   2        0.73        1.02      0.62 o 
  -7  11   2       21.05       20.88      1.16 o 
  -6  11   2       25.47       25.06      1.02 o 
  -5  11   2        0.00       -0.19      0.34 o 
  -4  11   2       77.46       75.50      1.60 o 
  -3  11   2      216.38      187.86      2.71 o 
  -2  11   2       63.20       55.21      1.55 o 
  -1  11   2      246.90      213.10      2.46 o 
   0  11   2        8.98       10.02      0.51 o 
   1  11   2       45.59       33.58      0.96 o 
   2  11   2       74.47       73.48      2.03 o 
   3  11   2       54.24       48.33      1.67 o 
   4  11   2        2.03        1.79      0.45 o 
   5  11   2       64.30       61.49      1.85 o 
   6  11   2       61.32       61.21      1.94 o 
   7  11   2        1.78        1.78      0.78 o 
  -8  12   2       44.07       40.58      1.75 o 
  -7  12   2        0.04        0.53      0.55 o 
  -6  12   2      102.42       99.89      2.38 o 
  -5  12   2       36.64       37.57      1.23 o 
  -4  12   2       18.22       16.52      0.83 o 
  -3  12   2        2.01        0.68      0.50 o 
  -2  12   2      464.42      444.71      6.39 o 
  -1  12   2      354.52      332.05      3.95 o 
   0  12   2      198.73      193.36      2.49 o 
   1  12   2      389.70      366.19      4.75 o 
   2  12   2       68.51       65.41      1.87 o 
   3  12   2       12.64       10.34      0.90 o 
   4  12   2      184.60      175.94      3.55 o 
   5  12   2       27.91       24.40      1.34 o 
   6  12   2        7.20        4.89      1.19 o 
   7  12   2        2.11        0.71      0.92 o 
  -8  13   2        4.61        4.93      1.06 o 
  -7  13   2       67.26       66.37      2.17 o 
  -6  13   2      137.73      141.45      3.25 o 
  -5  13   2        1.61        1.39      0.59 o 
  -4  13   2      407.71      404.83      7.48 o 
  -3  13   2      136.54      137.94      3.50 o 
  -2  13   2       10.18       12.67      1.11 o 
  -1  13   2      294.45      302.76      3.73 o 
   0  13   2      171.39      162.74      2.28 o 
   1  13   2        8.44        8.68      0.69 o 
   2  13   2       21.51       20.06      1.45 o 
   3  13   2      177.44      176.26      3.58 o 
   4  13   2       54.49       52.07      2.29 o 
   5  13   2       67.80       65.18      3.68 o 
   6  13   2       49.35       51.84      3.62 o 
   7  13   2       18.97       17.17      2.00 o 
  -8  14   2        0.79        1.44      1.05 o 
  -7  14   2        1.49        0.14      1.32 o 
  -6  14   2        0.96        1.06      0.93 o 
  -5  14   2       71.27       76.30      2.78 o 
  -4  14   2       11.50        8.72      2.35 o 
  -3  14   2       40.49       37.88      2.25 o 
  -2  14   2        1.23        0.63      0.75 o 
  -1  14   2       50.02       52.52      1.62 o 
   0  14   2       49.44       53.36      1.73 o 
   1  14   2      243.10      252.58      4.46 o 
   2  14   2      167.13      171.16      4.21 o 
   3  14   2       97.75       93.69      3.05 o 
   4  14   2       94.13       95.94      3.23 o 
   5  14   2        0.25        0.49      0.97 o 
   6  14   2        4.23        2.35      2.04 o 
  -7  15   2        4.83        3.12      1.63 o 
  -6  15   2        1.00        0.11      1.41 o 
  -5  15   2       19.70       18.67      2.82 o 
  -4  15   2        6.90        5.00      1.45 o 
  -3  15   2       48.06       46.26      2.82 o 
  -2  15   2        5.37        2.43      0.87 o 
  -1  15   2       19.55       18.15      1.09 o 
   0  15   2       22.40       20.07      1.12 o 
   1  15   2        5.19        4.47      1.02 o 
   2  15   2        0.85       -0.01      0.94 o 
   3  15   2       11.29       11.86      1.81 o 
   4  15   2        5.75        4.22      1.28 o 
   5  15   2        0.76        0.94      1.10 o 
  -6  16   2       16.30       14.76      2.72 o 
  -5  16   2       23.07       23.75      3.00 o 
  -4  16   2       25.39       24.12      3.07 o 
  -3  16   2       26.71       22.20      2.22 o 
  -2  16   2       58.73       54.96      3.47 o 
  -1  16   2       19.27       18.29      1.31 o 
   0  16   2      232.37      248.73      7.94 o 
   1  16   2       39.54       42.93      2.26 o 
   2  16   2      377.50      380.98      9.41 o 
   3  16   2       11.70        8.40      1.80 o 
   4  16   2      125.32      131.30      6.29 o 
   5  16   2       87.35       93.56      5.50 o 
  -5  17   2        4.88        1.24      1.78 o 
  -4  17   2       47.43       47.67      3.77 o 
  -3  17   2      109.71      107.85      5.26 o 
  -2  17   2       41.58       36.31      2.97 o 
  -1  17   2      119.29      124.94      3.86 o 
   0  17   2        3.36        2.35      1.60 o 
   1  17   2        1.35        2.45      1.02 o 
   2  17   2        6.91        5.56      1.29 o 
   3  17   2       29.97       30.81      3.06 o 
   4  17   2       92.66      103.19      5.52 o 
  -4  18   2        0.08       -0.15      1.54 o 
  -3  18   2        3.56        2.37      1.48 o 
  -2  18   2       68.87       76.94      3.25 o 
  -1  18   2        9.61        9.11      1.60 o 
   0  18   2       46.42       48.61      3.94 o 
   1  18   2       49.00       50.25      2.43 o 
   2  18   2        0.14        0.78      1.41 o 
   3  18   2       26.25       22.98      2.82 o 
  -2  19   2        4.21        2.55      1.18 o 
   0  19   2       15.09       16.22      2.74 o 
   1  19   2        0.53       -0.36      1.69 o 
 -11   1   3       20.34       19.78      1.25 o 
 -10   1   3      525.55      566.82     13.52 o 
  -9   1   3       51.64       53.05      1.76 o 
  -8   1   3      226.98      242.89      4.50 o 
  -7   1   3       25.84       27.07      1.33 o 
  -6   1   3      205.95      189.28      3.28 o 
  -5   1   3        1.04        1.24      0.46 o 
  -4   1   3      379.56      408.81      4.54 o 
  -3   1   3      149.24      134.86      2.14 o 
  -2   1   3      625.92      638.38      9.16 o 
  -1   1   3      302.38      310.01      4.73 o 
   0   1   3     1336.13     1363.54     16.67 o 
   1   1   3      263.97      246.65      2.19 o 
   2   1   3      104.11      112.98      1.15 o 
   3   1   3      331.19      289.88      2.85 o 
   4   1   3        3.55        2.77      0.31 o 
   5   1   3       24.55       24.39      1.19 o 
   6   1   3        4.99        4.89      0.50 o 
   7   1   3      119.37      117.78      2.13 o 
   8   1   3        0.18        0.26      0.44 o 
   9   1   3        1.20        1.03      0.73 o 
 -11   2   3       40.09       38.08      2.57 o 
 -10   2   3       19.42       17.83      3.40 o 
  -9   2   3       62.96       65.62      1.96 o 
  -8   2   3       11.23       12.76      0.68 o 
  -7   2   3       32.01       28.55      1.15 o 
  -6   2   3       19.56       19.65      0.88 o 
  -5   2   3      150.37      137.50      2.18 o 
  -4   2   3      908.41      926.24      9.68 o 
  -3   2   3      400.66      423.94      4.48 o 
  -2   2   3      934.98      988.26     12.19 o 
  -1   2   3     2503.96     2580.52     31.79 o 
   0   2   3     1272.30     1285.20     13.92 o 
   1   2   3      199.09      178.25      1.68 o 
   2   2   3     4267.58     4349.02     29.38 o 
   3   2   3      403.98      416.18      4.12 o 
   4   2   3     1088.94     1092.61      9.67 o 
   5   2   3      471.59      469.76      4.75 o 
   6   2   3        0.32        0.95      0.33 o 
   7   2   3       35.00       31.91      1.22 o 
   8   2   3       46.25       46.27      1.40 o 
   9   2   3        9.78        8.21      1.04 o 
 -11   3   3        0.17        0.34      1.03 o 
 -10   3   3       35.24       33.31      1.64 o 
  -9   3   3      185.84      189.50      4.25 o 
  -8   3   3       83.84       82.23      1.92 o 
  -7   3   3      439.80      455.28      5.62 o 
  -6   3   3       37.92       32.79      1.85 o 
  -5   3   3       10.11        4.88      0.43 o 
  -4   3   3      116.68      141.06      1.66 o 
  -3   3   3      653.90      652.09      6.03 o 
  -2   3   3     1929.80     1940.85     19.03 o 
  -1   3   3      213.99      234.38      3.67 o 
   0   3   3     2803.49     2877.78     33.96 o 
   1   3   3     2544.58     2594.23     24.38 o 
   2   3   3       35.86       32.75      0.54 o 
   3   3   3     1219.88     1240.43     10.12 o 
   4   3   3      730.55      701.13      7.03 o 
   5   3   3      104.75       99.14      1.57 o 
   6   3   3      383.35      391.70      4.27 o 
   7   3   3       10.62       11.13      0.75 o 
   8   3   3        5.31        4.70      0.63 o 
   9   3   3       24.56       23.49      1.62 o 
 -11   4   3        3.08        1.35      1.16 o 
 -10   4   3        1.40        1.00      0.56 o 
  -9   4   3       16.34       16.09      1.84 o 
  -8   4   3       13.60       12.65      1.01 o 
  -7   4   3       19.29       19.98      0.94 o 
  -6   4   3      138.35      148.24      2.14 o 
  -5   4   3        1.29        2.46      0.41 o 
  -4   4   3      321.15      351.99      3.63 o 
  -3   4   3      114.73      107.58      1.57 o 
  -2   4   3       28.93       40.82      0.69 o 
  -1   4   3     1465.71     1494.16     26.19 o 
   0   4   3       22.72       12.91      0.43 o 
   1   4   3     1587.45     1733.32     13.11 o 
   2   4   3       22.07       35.86      0.59 o 
   3   4   3      123.08      141.90      1.65 o 
   4   4   3       69.39       78.49      1.90 o 
   5   4   3       23.76       22.42      0.75 o 
   6   4   3       20.17       20.14      0.79 o 
   7   4   3       10.90        9.91      0.74 o 
   8   4   3        1.69        1.35      0.55 o 
   9   4   3        1.39        0.89      1.08 o 
 -11   5   3        0.16        0.88      1.13 o 
 -10   5   3        3.28        1.95      0.81 o 
  -9   5   3      129.09      125.70      3.03 o 
  -8   5   3       45.38       42.96      1.93 o 
  -7   5   3      325.85      343.58      6.20 o 
  -6   5   3      193.33      190.14      2.88 o 
  -5   5   3        1.89        1.20      0.32 o 
  -4   5   3      334.92      330.45      3.55 o 
  -3   5   3      681.43      711.89      6.65 o 
  -2   5   3       10.20       11.04      0.33 o 
  -1   5   3      288.55      271.35      3.00 o 
   0   5   3      379.57      398.01      3.09 o 
   1   5   3        2.16        3.03      0.26 o 
   2   5   3       81.78       82.25      1.07 o 
   3   5   3        3.31        3.11      0.28 o 
   4   5   3       59.06       60.35      1.23 o 
   5   5   3        4.39        5.18      0.49 o 
   6   5   3       13.01       14.75      0.76 o 
   7   5   3        7.49        6.40      0.71 o 
   8   5   3       24.27       25.98      1.23 o 
   9   5   3        1.79        2.07      0.92 o 
 -11   6   3        2.56        3.56      0.91 o 
 -10   6   3        4.28        4.21      1.01 o 
  -9   6   3        4.31        3.79      0.82 o 
  -8   6   3       95.03      102.06      2.52 o 
  -7   6   3      294.83      300.63      6.61 o 
  -6   6   3        0.43        0.23      0.34 o 
  -5   6   3      966.54      970.70     12.85 o 
  -4   6   3      661.60      677.87      6.55 o 
  -3   6   3      205.56      208.62      2.30 o 
  -2   6   3      482.25      550.09      4.51 o 
  -1   6   3      917.07      921.14      7.31 o 
   0   6   3       66.45       50.89      0.72 o 
   1   6   3     1009.87     1029.91      7.87 o 
   2   6   3      171.86      165.34      1.91 o 
   3   6   3       72.84       68.77      1.11 o 
   4   6   3        2.64        3.06      0.42 o 
   5   6   3      631.43      638.32      8.14 o 
   6   6   3       97.21       95.90      1.85 o 
   7   6   3      107.57      112.71      2.29 o 
   8   6   3       34.54       34.89      1.44 o 
 -10   7   3       64.46       65.43      2.15 o 
  -9   7   3       69.89       72.94      2.23 o 
  -8   7   3        0.71        0.64      0.36 o 
  -7   7   3       72.29       66.49      1.96 o 
  -6   7   3      240.20      230.60      4.05 o 
  -5   7   3       31.32       34.86      0.92 o 
  -4   7   3       68.94       69.70      1.12 o 
  -3   7   3      768.31      760.31      6.46 o 
  -2   7   3      521.68      529.12      4.49 o 
  -1   7   3      678.57      684.20      5.09 o 
   0   7   3      784.69      771.91      6.50 o 
   1   7   3       12.59       14.23      0.39 o 
   2   7   3       31.67       33.98      1.05 o 
   3   7   3      106.51      101.31      1.57 o 
   4   7   3       52.62       51.88      1.93 o 
   5   7   3       78.63       79.90      1.76 o 
   6   7   3       19.25       19.91      1.02 o 
   7   7   3      273.70      279.15      4.10 o 
   8   7   3        3.46        2.60      0.71 o 
 -10   8   3        5.70        6.09      0.94 o 
  -9   8   3        2.87        2.84      0.58 o 
  -8   8   3       17.13       16.00      1.29 o 
  -7   8   3       62.79       62.87      1.54 o 
  -6   8   3        3.77        2.84      0.50 o 
  -5   8   3      201.72      201.04      2.63 o 
  -4   8   3       82.80       86.12      1.33 o 
  -3   8   3       85.58       81.81      1.19 o 
  -2   8   3      584.99      584.77      4.99 o 
  -1   8   3       81.10       70.26      0.90 o 
   0   8   3      256.82      238.17      2.40 o 
   1   8   3      119.20      114.55      1.25 o 
   2   8   3       50.23       53.26      1.22 o 
   3   8   3        0.61        0.61      0.31 o 
   4   8   3      113.22      115.03      2.92 o 
   5   8   3       89.86       99.19      2.06 o 
   6   8   3        2.19        1.51      0.81 o 
   7   8   3       94.65       95.27      2.19 o 
   8   8   3        0.48        0.21      0.78 o 
 -10   9   3        8.94        8.83      1.12 o 
  -9   9   3       14.65       14.84      1.02 o 
  -8   9   3        0.63        0.53      0.49 o 
  -7   9   3       23.29       23.28      1.29 o 
  -6   9   3       75.23       76.36      1.61 o 
  -5   9   3       12.95       14.56      0.67 o 
  -4   9   3       18.65       22.12      0.74 o 
  -3   9   3      483.10      497.64      4.56 o 
  -2   9   3      100.59       91.64      1.39 o 
  -1   9   3      881.52      920.53      7.46 o 
   0   9   3      133.79      119.24      1.66 o 
   1   9   3      236.47      240.48      2.72 o 
   2   9   3       23.64       23.31      0.80 o 
   3   9   3       41.05       42.79      1.36 o 
   4   9   3       20.43       18.23      0.83 o 
   5   9   3      122.32      121.75      2.40 o 
   6   9   3       47.65       45.45      1.65 o 
   7   9   3      116.43      116.58      2.61 o 
   8   9   3       38.18       34.03      1.96 o 
 -10  10   3       46.41       45.76      2.13 o 
  -9  10   3        0.98        0.88      0.63 o 
  -8  10   3      211.57      219.33      3.74 o 
  -7  10   3      361.88      359.64      5.15 o 
  -6  10   3      137.51      135.74      3.30 o 
  -5  10   3     1333.82     1276.12     12.72 o 
  -4  10   3       76.57       83.76      1.50 o 
  -3  10   3      710.86      667.27      7.17 o 
  -2  10   3      716.07      711.56      6.94 o 
  -1  10   3      135.98      112.46      1.67 o 
   0  10   3      124.41      113.63      1.75 o 
   1  10   3      170.04      157.84      2.16 o 
   2  10   3      218.36      211.67      3.93 o 
   3  10   3      156.93      155.35      2.72 o 
   4  10   3      128.41      132.35      2.26 o 
   5  10   3        4.42        3.62      0.71 o 
   6  10   3        7.74        8.85      0.97 o 
   7  10   3       37.51       34.14      1.70 o 
  -9  11   3       29.31       29.38      1.92 o 
  -8  11   3        1.69        0.96      0.58 o 
  -7  11   3       32.85       32.21      1.35 o 
  -6  11   3      155.25      152.86      2.56 o 
  -5  11   3       55.40       52.70      1.36 o 
  -4  11   3      268.34      267.26      4.56 o 
  -3  11   3      294.50      279.98      4.37 o 
  -2  11   3        5.23        4.52      0.60 o 
  -1  11   3       27.99       22.94      0.72 o 
   0  11   3      367.82      355.94      4.63 o 
   1  11   3       93.54       92.30      1.97 o 
   2  11   3       80.03       73.81      2.09 o 
   3  11   3       45.15       42.37      1.63 o 
   4  11   3       53.44       54.81      2.27 o 
   5  11   3       16.71       16.85      1.03 o 
   6  11   3       32.71       33.19      1.75 o 
   7  11   3       47.68       47.70      2.01 o 
  -9  12   3        0.00        0.46      0.78 o 
  -8  12   3       37.73       38.91      2.96 o 
  -7  12   3        5.67        5.64      0.80 o 
  -6  12   3        2.78        2.39      0.57 o 
  -5  12   3       26.32       31.05      1.34 o 
  -4  12   3       65.65       61.36      1.67 o 
  -3  12   3       18.44       21.61      1.30 o 
  -2  12   3       30.05       28.33      1.62 o 
  -1  12   3       46.76       43.59      1.33 o 
   0  12   3        6.47        5.21      0.53 o 
   1  12   3      143.19      140.04      2.74 o 
   2  12   3        1.84        1.83      0.61 o 
   3  12   3        0.53        0.99      0.62 o 
   4  12   3        1.85        1.87      0.83 o 
   5  12   3       95.79       89.02      3.50 o 
   6  12   3        1.38        1.43      0.94 o 
   7  12   3       26.85       23.87      2.23 o 
  -8  13   3        4.92        4.38      0.90 o 
  -7  13   3        8.12        7.76      0.96 o 
  -6  13   3       17.07       15.64      1.13 o 
  -5  13   3       22.57       19.45      1.12 o 
  -4  13   3       59.61       61.64      2.30 o 
  -3  13   3        6.03        4.27      0.80 o 
  -2  13   3        2.73        3.56      0.64 o 
  -1  13   3       24.33       25.52      1.05 o 
   0  13   3       21.71       19.40      0.85 o 
   1  13   3       68.30       70.20      1.60 o 
   2  13   3        4.82        4.98      0.78 o 
   3  13   3       12.10       10.79      1.60 o 
   4  13   3        2.85        2.20      1.23 o 
   5  13   3        1.15        0.91      1.02 o 
   6  13   3        0.02        0.47      1.10 o 
  -8  14   3       53.43       55.98      2.46 o 
  -7  14   3        5.47        6.46      1.09 o 
  -6  14   3        7.39        4.14      1.10 o 
  -5  14   3       43.92       44.07      2.89 o 
  -4  14   3      114.43      113.49      4.42 o 
  -3  14   3        5.86        3.87      0.89 o 
  -2  14   3       72.20       68.14      2.01 o 
  -1  14   3      100.45      107.15      2.47 o 
   0  14   3       48.61       47.87      1.63 o 
   1  14   3       99.05      100.18      2.55 o 
   2  14   3      122.31      123.38      3.10 o 
   3  14   3       28.27       25.17      1.78 o 
   4  14   3       15.89       15.51      2.82 o 
   5  14   3      116.30      117.12      4.14 o 
   6  14   3        1.24        2.36      1.26 o 
  -7  15   3       33.65       31.34      4.04 o 
  -6  15   3        7.33        9.99      2.27 o 
  -5  15   3        8.77        6.17      1.61 o 
  -4  15   3      116.18      125.28      5.82 o 
  -3  15   3      174.24      182.21      8.74 o 
  -2  15   3      530.13      557.83     10.87 o 
  -1  15   3       44.01       43.87      1.82 o 
   0  15   3      524.33      543.32      8.08 o 
   1  15   3       69.77       71.61      2.59 o 
   2  15   3       43.82       37.53      2.97 o 
   3  15   3      105.43      106.56      3.46 o 
   4  15   3       45.82       45.93      2.59 o 
   5  15   3        0.06       -0.26      1.08 o 
  -6  16   3       14.82       13.37      2.76 o 
  -5  16   3      122.95      126.85      6.08 o 
  -4  16   3       10.08        5.96      1.68 o 
  -3  16   3       23.29       25.18      2.31 o 
  -2  16   3        1.07        0.04      1.01 o 
  -1  16   3        1.29        1.56      0.88 o 
   0  16   3       21.08       21.29      1.30 o 
   1  16   3        2.42        3.09      0.99 o 
   2  16   3      109.86      118.93      6.67 o 
   3  16   3       27.84       27.47      2.93 o 
   4  16   3       57.30       61.61      7.24 o 
  -5  17   3        0.22        3.47      1.93 o 
  -4  17   3      118.81      131.09      6.14 o 
  -3  17   3        1.56        0.21      1.18 o 
  -2  17   3      128.12      134.05      4.23 o 
  -1  17   3       38.43       37.68      2.09 o 
   0  17   3       39.95       43.30      3.79 o 
   1  17   3       94.71       95.25      3.88 o 
   2  17   3        4.36        2.84      1.20 o 
   3  17   3       55.76       56.44      3.89 o 
  -4  18   3        0.12        0.04      1.48 o 
  -3  18   3        1.90        1.63      1.45 o 
  -2  18   3        0.06       -0.34      0.92 o 
  -1  18   3       69.48       68.10      3.42 o 
   0  18   3       39.76       44.52      3.79 o 
   1  18   3       14.30       16.74      3.38 o 
   2  18   3      113.69      112.75      3.99 o 
  -2  19   3       32.28       31.30      2.70 o 
   0  19   3       72.35       78.14      4.99 o 
 -10   0   4       51.89       50.26      4.34 o 
  -9   0   4        5.44        7.32      1.95 o 
  -8   0   4      263.97      268.40      9.86 o 
  -7   0   4      208.33      207.60      7.92 o 
  -6   0   4      183.09      166.53      4.70 o 
  -5   0   4      240.48      231.18      3.93 o 
  -4   0   4     3123.31     3157.30     53.25 o 
  -3   0   4      455.12      432.51      8.62 o 
  -2   0   4     2048.20     2183.73     61.64 o 
  -1   0   4     3979.92     3932.15     69.35 o 
   0   0   4        4.77       14.05      1.40 o 
   1   0   4      416.46      389.83      4.04 o 
   2   0   4      166.88      147.53      1.97 o 
   3   0   4      396.46      382.91      5.35 o 
   4   0   4       15.92       12.10      1.34 o 
   5   0   4      110.56      110.55      2.72 o 
   6   0   4       21.33       22.00      1.33 o 
   7   0   4       32.19       29.93      1.63 o 
   8   0   4        1.35        2.03      0.81 o 
 -11   1   4        0.06        1.26      0.85 o 
 -10   1   4        3.93        4.73      1.40 o 
  -9   1   4       15.83       20.34      2.04 o 
  -8   1   4      153.92      153.21      4.86 o 
  -7   1   4       29.21       30.59      0.99 o 
  -6   1   4      367.39      371.31      4.88 o 
  -5   1   4      936.23      940.70      9.78 o 
  -4   1   4       27.75       26.51      0.65 o 
  -3   1   4     1367.05     1383.76     16.68 o 
  -2   1   4     3535.53     3620.79     51.75 o 
  -1   1   4        0.02        1.24      0.17 o 
   0   1   4     3728.75     3887.97     37.53 o 
   1   1   4      491.36      491.05      3.41 o 
   2   1   4      193.00      211.61      1.83 o 
   3   1   4      121.64      124.40      1.83 o 
   4   1   4       51.57       48.45      1.12 o 
   5   1   4       19.72       16.76      0.88 o 
   6   1   4        1.20        0.86      0.40 o 
   7   1   4       34.35       32.16      1.75 o 
   8   1   4       23.13       21.41      1.10 o 
 -11   2   4       16.91       14.61      1.71 o 
 -10   2   4        4.71       11.13      2.67 o 
  -9   2   4        1.73        1.52      0.55 o 
  -8   2   4       36.67       38.21      1.40 o 
  -7   2   4       33.71       30.06      1.12 o 
  -6   2   4       51.86       56.02      1.65 o 
  -5   2   4        0.58        0.58      0.20 o 
  -4   2   4       54.57       50.98      1.11 o 
  -3   2   4      376.31      406.10      4.27 o 
  -2   2   4        0.38        0.88      0.27 o 
  -1   2   4      438.48      498.15      5.62 o 
   0   2   4      643.10      750.60      8.27 o 
   1   2   4      303.00      355.65      2.68 o 
   2   2   4      659.38      704.01      5.20 o 
   3   2   4      113.13      110.70      1.32 o 
   4   2   4       77.86       82.68      1.39 o 
   5   2   4        2.43        2.45      0.41 o 
   6   2   4        2.94        1.69      0.44 o 
   7   2   4       24.18       21.92      1.11 o 
   8   2   4        5.51        4.93      0.71 o 
 -11   3   4        2.49        2.08      0.94 o 
 -10   3   4        6.54        5.64      2.23 o 
  -9   3   4       18.72       17.38      0.96 o 
  -8   3   4        6.42        6.86      0.75 o 
  -7   3   4        5.85        5.50      0.63 o 
  -6   3   4       83.13       79.54      1.73 o 
  -5   3   4       17.73       17.60      0.95 o 
  -4   3   4        7.98        8.38      0.34 o 
  -3   3   4      178.65      222.15      2.61 o 
  -2   3   4     1657.89     1766.73     16.31 o 
  -1   3   4     1676.10     1922.62     18.54 o 
   0   3   4     1854.42     2038.21     14.78 o 
   1   3   4      879.37      940.01      6.45 o 
   2   3   4       12.94       21.32      0.48 o 
   3   3   4       50.53       54.22      0.94 o 
   4   3   4      152.71      143.02      1.98 o 
   5   3   4       24.51       23.17      1.09 o 
   6   3   4       14.97       14.63      0.81 o 
   7   3   4       15.74       15.95      1.31 o 
   8   3   4        7.40        8.59      0.84 o 
 -11   4   4      136.61      135.68      6.29 o 
 -10   4   4       71.84       67.76      1.97 o 
  -9   4   4        9.97        8.51      1.35 o 
  -8   4   4       45.17       42.53      1.39 o 
  -7   4   4      347.46      339.36      5.02 o 
  -6   4   4      116.26      114.65      3.56 o 
  -5   4   4      195.68      194.75      2.15 o 
  -4   4   4     1408.47     1419.86     12.77 o 
  -3   4   4      728.35      799.55      7.65 o 
  -2   4   4      754.43      776.61      7.23 o 
  -1   4   4     1954.77     2072.88     17.56 o 
   0   4   4      624.45      671.16      4.67 o 
   1   4   4      202.48      221.15      1.78 o 
   2   4   4      989.48     1009.03      7.42 o 
   3   4   4      124.39      127.45      1.57 o 
   4   4   4        0.49        0.41      0.28 o 
   5   4   4      147.62      142.35      2.12 o 
   6   4   4      120.69      121.83      2.05 o 
   7   4   4        1.37        0.69      0.52 o 
   8   4   4        1.60        1.51      0.64 o 
 -11   5   4       28.50       29.92      2.18 o 
 -10   5   4        5.56        5.88      1.32 o 
  -9   5   4      109.96      109.43      4.35 o 
  -8   5   4      267.24      268.24      4.73 o 
  -7   5   4       10.84       10.54      0.82 o 
  -6   5   4      474.52      493.80      5.45 o 
  -5   5   4      630.76      658.70      7.01 o 
  -4   5   4        0.37        0.06      0.18 o 
  -3   5   4     2367.51     2515.08     20.91 o 
  -2   5   4      407.80      372.50      4.57 o 
  -1   5   4      295.06      364.92      3.20 o 
   0   5   4       28.55       20.99      0.44 o 
   1   5   4      806.93      774.32      5.56 o 
   2   5   4      140.59      146.49      1.68 o 
   3   5   4      490.38      498.46      4.52 o 
   4   5   4      126.84      120.81      2.62 o 
   5   5   4        7.60        6.22      0.54 o 
   6   5   4        0.12        0.80      0.46 o 
   7   5   4       81.67       85.27      2.11 o 
   8   5   4       39.18       37.38      1.73 o 
 -11   6   4        1.84        1.33      1.09 o 
 -10   6   4        3.94        3.92      0.86 o 
  -9   6   4        3.43        2.77      0.65 o 
  -8   6   4        4.05        4.28      0.67 o 
  -7   6   4        3.44        3.07      0.40 o 
  -6   6   4       61.48       57.77      1.66 o 
  -5   6   4       13.52       11.05      0.68 o 
  -4   6   4      157.05      157.78      1.89 o 
  -3   6   4        6.34        4.66      0.34 o 
  -2   6   4        7.29        7.51      0.37 o 
  -1   6   4      172.33      190.53      1.81 o 
   0   6   4       19.02       16.73      0.39 o 
   1   6   4       11.63       15.42      0.41 o 
   2   6   4       34.27       34.95      0.83 o 
   3   6   4      140.64      135.89      1.73 o 
   4   6   4       34.80       34.84      1.02 o 
   5   6   4      116.97      117.02      2.54 o 
   6   6   4        2.13        2.45      0.60 o 
   7   6   4       14.94       12.36      0.96 o 
   8   6   4        5.34        5.08      1.05 o 
 -11   7   4        4.14        6.41      1.39 o 
 -10   7   4        5.31        5.65      0.92 o 
  -9   7   4       25.21       23.21      1.36 o 
  -8   7   4        3.65        3.44      0.68 o 
  -7   7   4       35.48       33.37      1.80 o 
  -6   7   4        0.18        0.30      0.26 o 
  -5   7   4        6.16        6.46      0.53 o 
  -4   7   4      125.86      126.01      1.70 o 
  -3   7   4       90.10       87.36      1.42 o 
  -2   7   4       44.88       40.89      0.84 o 
  -1   7   4      118.03      116.51      1.21 o 
   0   7   4      251.89      263.68      2.23 o 
   1   7   4     1196.87     1203.87      8.40 o 
   2   7   4      529.10      541.15      5.27 o 
   3   7   4      613.42      642.37      6.09 o 
   4   7   4      203.49      203.93      3.15 o 
   5   7   4       13.23       12.53      0.91 o 
   6   7   4       18.56       16.13      1.02 o 
   7   7   4        9.52       10.13      0.95 o 
   8   7   4        0.90        1.48      0.91 o 
 -10   8   4       29.67       27.42      1.70 o 
  -9   8   4        3.06        2.28      0.52 o 
  -8   8   4       59.40       59.99      1.98 o 
  -7   8   4      147.04      153.03      3.09 o 
  -6   8   4       73.21       74.17      1.60 o 
  -5   8   4      430.34      439.21      4.40 o 
  -4   8   4      472.43      466.24      4.61 o 
  -3   8   4       47.26       55.33      1.05 o 
  -2   8   4       59.32       47.31      0.82 o 
  -1   8   4       30.36       27.77      0.58 o 
   0   8   4       70.22       71.72      1.43 o 
   1   8   4      227.71      240.60      2.56 o 
   2   8   4        4.42        5.06      0.47 o 
   3   8   4     1177.72     1173.42     10.42 o 
   4   8   4      148.63      150.09      2.40 o 
   5   8   4      473.30      472.46      6.09 o 
   6   8   4      252.63      256.60      7.20 o 
   7   8   4        5.09        3.52      0.74 o 
 -10   9   4       21.30       23.41      1.46 o 
  -9   9   4      350.71      368.22      5.35 o 
  -8   9   4       28.50       28.24      1.17 o 
  -7   9   4      356.95      360.05      4.98 o 
  -6   9   4      430.58      436.43      5.67 o 
  -5   9   4       67.00       64.14      1.88 o 
  -4   9   4      352.40      343.00      3.90 o 
  -3   9   4      131.85      121.60      1.87 o 
  -2   9   4       57.67       61.63      1.12 o 
  -1   9   4      416.06      406.07      3.92 o 
   0   9   4      306.53      307.46      3.11 o 
   1   9   4      105.66      108.79      1.58 o 
   2   9   4        9.04        9.39      0.81 o 
   3   9   4       53.58       53.68      1.18 o 
   4   9   4      126.39      131.46      2.60 o 
   5   9   4      207.40      213.67      3.98 o 
   6   9   4        1.90        1.56      0.71 o 
   7   9   4       89.15       88.28      2.36 o 
 -10  10   4        1.73        0.72      0.87 o 
  -9  10   4        0.01        1.07      0.60 o 
  -8  10   4       22.26       25.06      1.20 o 
  -7  10   4        0.11        0.20      0.46 o 
  -6  10   4       22.04       19.65      1.02 o 
  -5  10   4       53.24       53.91      2.36 o 
  -4  10   4        1.20        1.14      0.37 o 
  -3  10   4      222.92      231.97      3.18 o 
  -2  10   4        1.74        1.71      0.36 o 
  -1  10   4       98.06       99.87      1.46 o 
   0  10   4       99.79      102.34      1.49 o 
   1  10   4        0.24       -0.08      0.31 o 
   2  10   4      192.77      191.51      3.32 o 
   3  10   4       12.74       12.76      0.77 o 
   4  10   4       15.05       11.72      0.89 o 
   5  10   4       12.93       13.60      1.19 o 
   6  10   4       13.53       13.60      1.20 o 
   7  10   4        2.46        2.02      1.10 o 
  -9  11   4      108.88      103.00      2.65 o 
  -8  11   4        1.96        2.62      0.65 o 
  -7  11   4      129.55      121.83      2.29 o 
  -6  11   4       30.86       30.90      1.10 o 
  -5  11   4       64.17       54.22      1.39 o 
  -4  11   4       64.90       61.32      1.50 o 
  -3  11   4      159.59      145.58      2.62 o 
  -2  11   4       17.13       18.79      1.01 o 
  -1  11   4      197.42      186.76      2.57 o 
   0  11   4      111.32      113.62      1.71 o 
   1  11   4        4.13        3.06      0.52 o 
   2  11   4        0.03        0.83      0.53 o 
   3  11   4       49.09       45.58      1.79 o 
   4  11   4       17.91       15.75      1.31 o 
   5  11   4       40.55       42.09      2.49 o 
   6  11   4        6.27        4.90      1.16 o 
  -9  12   4        1.78        2.99      0.91 o 
  -8  12   4       50.32       55.25      1.93 o 
  -7  12   4       45.60       45.43      1.97 o 
  -6  12   4        0.01       -0.16      0.44 o 
  -5  12   4        2.78        2.89      0.60 o 
  -4  12   4      192.94      199.61      3.65 o 
  -3  12   4      151.47      159.90      6.97 o 
  -2  12   4      131.80      126.31      2.67 o 
  -1  12   4      168.29      166.95      2.66 o 
   0  12   4       26.30       28.04      1.00 o 
   1  12   4        8.14        7.50      0.60 o 
   2  12   4       51.38       51.47      1.86 o 
   3  12   4      147.99      151.61      5.32 o 
   4  12   4       42.09       44.40      2.39 o 
   5  12   4       37.90       41.29      2.66 o 
   6  12   4      156.48      159.14      8.26 o 
  -8  13   4       42.58       48.30      1.93 o 
  -7  13   4       24.12       24.59      2.01 o 
  -6  13   4      119.05      122.18      2.94 o 
  -5  13   4       15.74       18.54      1.90 o 
  -4  13   4        2.52        1.02      0.71 o 
  -3  13   4       99.35       98.16      2.90 o 
  -2  13   4      137.42      140.00      2.94 o 
  -1  13   4       27.40       28.27      1.34 o 
   0  13   4       20.24       22.02      1.15 o 
   1  13   4      506.28      526.17     10.15 o 
   2  13   4       31.48       31.34      1.63 o 
   3  13   4      211.61      218.47     10.40 o 
   4  13   4       50.88       53.70      2.48 o 
   5  13   4        0.57        1.10      1.09 o 
   6  13   4        6.60        6.37      1.56 o 
  -8  14   4       41.07       42.90      2.29 o 
  -7  14   4        6.41        6.81      1.49 o 
  -6  14   4      150.16      150.66      6.01 o 
  -5  14   4       17.29       17.79      2.30 o 
  -4  14   4      166.82      175.62      5.68 o 
  -3  14   4        2.75        2.72      0.85 o 
  -2  14   4       25.84       23.38      1.28 o 
  -1  14   4       34.54       33.30      1.54 o 
   0  14   4       17.06       16.86      1.05 o 
   1  14   4        0.16        0.38      0.70 o 
   2  14   4       29.21       29.82      1.84 o 
   3  14   4       62.29       64.62      3.69 o 
   4  14   4        0.68        0.25      0.97 o 
   5  14   4       79.87       88.60      3.65 o 
  -7  15   4        8.36        6.53      2.57 o 
  -6  15   4       50.68       52.76      4.04 o 
  -5  15   4       31.61       29.75      2.64 o 
  -4  15   4        1.72        1.08      1.44 o 
  -3  15   4      104.03      108.24      4.28 o 
  -2  15   4        6.74        5.17      1.07 o 
  -1  15   4       46.22       45.65      2.19 o 
   0  15   4        1.46        0.57      0.62 o 
   1  15   4        0.23        0.93      0.77 o 
   2  15   4        1.45        1.89      0.89 o 
   3  15   4        0.05        0.86      1.06 o 
   4  15   4        1.20        1.28      1.17 o 
  -6  16   4      239.39      250.28      9.41 o 
  -5  16   4        3.89        5.07      1.88 o 
  -4  16   4      370.15      381.68     13.16 o 
  -3  16   4      106.74      100.81      5.01 o 
  -2  16   4       83.35       72.59      3.98 o 
  -1  16   4      262.25      269.71      6.19 o 
   0  16   4       50.86       56.68      1.74 o 
   1  16   4       48.39       46.94      2.40 o 
   2  16   4      126.16      125.97      5.43 o 
   3  16   4       19.78       21.31      2.72 o 
   4  16   4       18.73       22.10      2.93 o 
  -6  17   4        4.12        4.49      2.08 o 
  -5  17   4       34.69       34.60      3.49 o 
  -4  17   4       11.37       12.77      2.33 o 
  -3  17   4       30.97       29.42      2.87 o 
  -2  17   4      188.25      193.54      7.06 o 
  -1  17   4       28.21       32.06      5.82 o 
   0  17   4      185.86      208.80      8.30 o 
   1  17   4      150.47      158.47      4.53 o 
   2  17   4        6.66        6.93      1.74 o 
   3  17   4       96.86      103.45      5.31 o 
  -4  18   4       30.15       33.57      3.29 o 
  -3  18   4        0.02        1.22      1.33 o 
  -2  18   4       39.86       42.71      3.12 o 
  -1  18   4       10.37        9.15      1.29 o 
   0  18   4       15.83       11.68      2.50 o 
   1  18   4        0.84        0.04      1.67 o 
 -11   1   5       16.55       19.13      3.47 o 
 -10   1   5        0.84        1.44      1.20 o 
  -9   1   5       50.07       54.99      3.02 o 
  -8   1   5      264.05      261.13      6.91 o 
  -7   1   5        4.04        3.97      0.82 o 
  -6   1   5      468.82      502.07      6.70 o 
  -5   1   5      248.89      224.07      2.76 o 
  -4   1   5      161.30      190.93      2.93 o 
  -3   1   5      229.17      201.61      2.68 o 
  -2   1   5      102.13      155.04      2.25 o 
  -1   1   5      417.43      509.86      4.55 o 
   0   1   5       40.02       53.96      0.71 o 
   1   1   5      296.06      302.23      2.21 o 
   2   1   5       43.21       48.56      0.71 o 
   3   1   5       84.03       83.51      1.53 o 
   4   1   5       25.22       24.07      0.89 o 
   5   1   5       73.85       71.48      1.60 o 
   6   1   5       40.12       38.62      1.27 o 
   7   1   5       57.66       55.77      1.61 o 
   8   1   5      187.73      194.41      4.12 o 
 -11   2   5        0.10        0.76      0.77 o 
 -10   2   5      100.14       93.88      6.08 o 
  -9   2   5      115.97      122.02      4.49 o 
  -8   2   5       16.52       17.59      1.73 o 
  -7   2   5      322.79      311.55      5.34 o 
  -6   2   5      657.15      667.81      9.02 o 
  -5   2   5        5.76        7.70      0.51 o 
  -4   2   5     2904.39     3074.17     31.55 o 
  -3   2   5      956.96     1001.96     10.07 o 
  -2   2   5      989.48     1108.47     16.27 o 
  -1   2   5      351.00      369.82      3.59 o 
   0   2   5      128.83      122.28      1.18 o 
   1   2   5      126.72      118.72      1.10 o 
   2   2   5       21.17       20.79      0.59 o 
   3   2   5      285.16      273.14      3.38 o 
   4   2   5      264.42      259.35      3.39 o 
   5   2   5        2.28        1.85      0.44 o 
   6   2   5      231.36      232.62      3.44 o 
   7   2   5       79.82       80.67      1.95 o 
   8   2   5       15.72       14.04      1.30 o 
 -11   3   5       35.49       40.53      2.19 o 
 -10   3   5        8.47        9.39      1.10 o 
  -9   3   5       80.05       81.98      1.88 o 
  -8   3   5      196.57      195.11      3.96 o 
  -7   3   5       85.89       84.70      2.06 o 
  -6   3   5      336.52      327.08      3.86 o 
  -5   3   5      911.68      941.22      9.21 o 
  -4   3   5       63.79       65.95      0.98 o 
  -3   3   5      701.01      743.50      7.12 o 
  -2   3   5     1567.46     1693.69     15.96 o 
  -1   3   5       14.70       27.48      0.49 o 
   0   3   5      228.25      251.39      2.05 o 
   1   3   5      123.34      124.94      1.15 o 
   2   3   5      169.44      164.07      1.89 o 
   3   3   5       36.85       37.35      0.84 o 
   4   3   5       26.20       26.13      0.92 o 
   5   3   5       40.73       37.20      1.17 o 
   6   3   5       44.45       44.93      1.53 o 
   7   3   5       64.65       64.82      1.83 o 
   8   3   5        6.28        4.14      1.04 o 
 -11   4   5        0.05        1.18      1.22 o 
 -10   4   5       39.68       37.86      1.35 o 
  -9   4   5       43.78       45.07      1.53 o 
  -8   4   5       13.60       14.53      1.24 o 
  -7   4   5      396.50      407.50      5.77 o 
  -6   4   5        0.56        1.66      0.33 o 
  -5   4   5      907.06      972.38      9.50 o 
  -4   4   5       21.36       30.62      0.71 o 
  -3   4   5      275.20      317.68      3.72 o 
  -2   4   5        3.09        5.44      0.46 o 
  -1   4   5       47.28       41.37      0.64 o 
   0   4   5      141.86      141.56      1.36 o 
   1   4   5       30.91       31.98      0.62 o 
   2   4   5      176.62      180.07      1.73 o 
   3   4   5        4.28        4.57      0.77 o 
   4   4   5       76.28       73.88      1.43 o 
   5   4   5        9.32        7.33      0.66 o 
   6   4   5       30.85       29.05      1.18 o 
   7   4   5        7.09        5.89      0.82 o 
   8   4   5        3.85        3.26      1.01 o 
 -11   5   5        6.86       10.02      1.41 o 
 -10   5   5        3.71        2.12      0.60 o 
  -9   5   5       11.16        9.76      0.83 o 
  -8   5   5       67.49       64.70      1.79 o 
  -7   5   5      101.67       98.85      2.21 o 
  -6   5   5      103.44      106.37      1.68 o 
  -5   5   5      419.95      431.41      4.50 o 
  -4   5   5       58.32       53.69      1.02 o 
  -3   5   5      116.90      106.12      1.52 o 
  -2   5   5      505.71      520.38      4.77 o 
  -1   5   5       26.16       33.96      0.57 o 
   0   5   5        0.08        0.07      0.14 o 
   1   5   5       78.33       85.16      1.01 o 
   2   5   5      364.35      365.02      3.10 o 
   3   5   5        0.44        0.20      0.24 o 
   4   5   5       74.20       75.50      1.58 o 
   5   5   5       62.98       63.53      1.45 o 
   6   5   5       12.49       12.40      0.94 o 
   7   5   5       55.78       57.34      1.83 o 
   8   5   5        1.85        2.73      1.05 o 
 -11   6   5       11.82       13.02      1.07 o 
 -10   6   5       75.07       79.25      2.38 o 
  -9   6   5       26.88       26.05      1.31 o 
  -8   6   5        0.46        0.38      0.47 o 
  -7   6   5      262.92      269.98      4.50 o 
  -6   6   5      198.74      188.86      4.53 o 
  -5   6   5        0.80        2.35      0.40 o 
  -4   6   5        6.71        4.85      0.33 o 
  -3   6   5     1790.37     1713.97     16.36 o 
  -2   6   5      996.65     1008.53      8.14 o 
  -1   6   5     2581.86     2562.52     15.89 o 
   0   6   5     1532.60     1490.44     10.97 o 
   1   6   5       61.45       68.19      0.91 o 
   2   6   5      229.33      216.47      3.52 o 
   3   6   5      308.66      303.87      3.67 o 
   4   6   5       62.67       63.12      1.47 o 
   5   6   5       94.66       94.36      1.94 o 
   6   6   5      127.99      127.01      2.68 o 
   7   6   5        1.75        1.02      0.65 o 
 -11   7   5        4.93        7.05      1.84 o 
 -10   7   5        2.13        1.02      0.99 o 
  -9   7   5       44.43       44.57      1.84 o 
  -8   7   5      142.32      144.88      3.18 o 
  -7   7   5        3.40        2.80      0.62 o 
  -6   7   5       46.44       47.07      1.11 o 
  -5   7   5       99.65       92.87      1.60 o 
  -4   7   5      147.99      151.47      2.07 o 
  -3   7   5        5.68        4.85      0.33 o 
  -2   7   5      219.42      207.96      2.22 o 
  -1   7   5     1463.04     1412.14      9.07 o 
   0   7   5       15.95       19.73      0.51 o 
   1   7   5     1743.74     1723.10     13.84 o 
   2   7   5      395.78      408.27      5.88 o 
   3   7   5      158.10      156.88      2.16 o 
   4   7   5      325.84      330.49      4.18 o 
   5   7   5       11.02       10.09      0.96 o 
   6   7   5       24.63       22.78      1.94 o 
   7   7   5        0.08        0.29      0.68 o 
 -11   8   5       17.92       19.88      2.04 o 
 -10   8   5       34.41       29.50      1.72 o 
  -9   8   5        1.62        1.51      0.66 o 
  -8   8   5      103.76      105.72      2.99 o 
  -7   8   5        2.40        2.59      0.44 o 
  -6   8   5        5.39        5.41      0.53 o 
  -5   8   5       14.18       14.94      0.67 o 
  -4   8   5      262.93      261.46      3.48 o 
  -3   8   5       42.79       39.15      0.93 o 
  -2   8   5      366.49      356.10      3.82 o 
  -1   8   5      401.00      391.82      3.08 o 
   0   8   5       34.33       28.97      0.73 o 
   1   8   5      293.68      304.89      3.51 o 
   2   8   5       17.87       14.12      0.84 o 
   3   8   5       54.51       56.05      1.21 o 
   4   8   5       86.69       90.22      1.87 o 
   5   8   5        0.36        0.26      0.58 o 
   6   8   5       45.29       42.78      1.64 o 
   7   8   5       34.81       29.26      1.87 o 
 -10   9   5       14.22       14.56      1.60 o 
  -9   9   5       35.16       34.65      1.32 o 
  -8   9   5       87.04       90.88      2.03 o 
  -7   9   5       38.72       37.63      1.26 o 
  -6   9   5       35.01       36.57      1.21 o 
  -5   9   5        0.55        0.33      0.30 o 
  -4   9   5        3.30        3.46      0.69 o 
  -3   9   5        5.15        5.84      0.45 o 
  -2   9   5        3.43        5.22      0.44 o 
  -1   9   5      346.74      345.10      3.47 o 
   0   9   5      134.25      137.60      1.85 o 
   1   9   5      373.54      360.99      4.10 o 
   2   9   5      200.08      200.71      3.45 o 
   3   9   5        8.98        7.51      0.69 o 
   4   9   5       82.87       81.87      2.04 o 
   5   9   5       21.24       21.03      1.34 o 
   6   9   5        5.62        4.57      0.93 o 
   7   9   5        2.56        4.64      1.38 o 
 -10  10   5       50.19       49.44      4.54 o 
  -9  10   5       48.78       43.33      1.60 o 
  -8  10   5      107.09      109.44      2.40 o 
  -7  10   5       54.03       48.59      1.50 o 
  -6  10   5        3.16        3.23      0.72 o 
  -5  10   5      423.13      421.28      5.06 o 
  -4  10   5      189.55      191.30      3.24 o 
  -3  10   5      592.96      591.03      5.95 o 
  -2  10   5       10.04       11.51      0.72 o 
  -1  10   5       26.65       30.26      1.06 o 
   0  10   5      570.29      569.52      6.55 o 
   1  10   5      192.76      193.42      2.83 o 
   2  10   5      120.18      115.61      3.17 o 
   3  10   5      227.42      225.76      3.42 o 
   4  10   5       85.89       85.44      4.44 o 
   5  10   5       12.21       10.99      1.40 o 
   6  10   5       77.41       78.15      2.98 o 
 -10  11   5        3.26        1.78      0.88 o 
  -9  11   5        5.67        3.67      0.75 o 
  -8  11   5       24.88       23.48      1.22 o 
  -7  11   5      184.90      186.73      2.98 o 
  -6  11   5       39.16       37.72      1.45 o 
  -5  11   5      351.05      346.98      5.07 o 
  -4  11   5       77.29       75.83      1.69 o 
  -3  11   5        6.82        5.74      0.55 o 
  -2  11   5      346.10      345.49      5.27 o 
  -1  11   5      336.72      344.85      4.09 o 
   0  11   5        0.18        0.49      0.35 o 
   1  11   5      349.63      355.29      4.49 o 
   2  11   5      459.98      476.74      7.66 o 
   3  11   5       11.97       12.08      1.38 o 
   4  11   5      365.36      376.30      6.92 o 
   5  11   5       33.21       33.94      2.22 o 
   6  11   5       27.24       21.94      2.14 o 
  -9  12   5       16.06       14.56      1.34 o 
  -8  12   5        2.87        1.82      0.69 o 
  -7  12   5       47.12       41.63      1.58 o 
  -6  12   5       43.05       42.24      1.73 o 
  -5  12   5        5.15        3.87      0.67 o 
  -4  12   5        0.09       -0.12      0.45 o 
  -3  12   5      212.06      221.03      3.86 o 
  -2  12   5       79.45       80.91      2.10 o 
  -1  12   5      437.11      446.95      5.10 o 
   0  12   5       88.41       86.83      2.22 o 
   1  12   5       47.75       48.87      1.29 o 
   2  12   5       49.32       48.98      1.99 o 
   3  12   5        6.73        6.61      0.90 o 
   4  12   5        5.83        8.27      1.40 o 
   5  12   5        0.01        1.07      0.91 o 
   6  12   5        4.42        3.22      1.14 o 
  -9  13   5        0.13        0.21      0.89 o 
  -8  13   5        1.05        0.83      0.71 o 
  -7  13   5        7.14        6.86      1.16 o 
  -6  13   5       16.25       16.05      1.39 o 
  -5  13   5       17.19       14.28      1.22 o 
  -4  13   5       10.46       10.77      1.17 o 
  -3  13   5        1.49        1.50      0.68 o 
  -2  13   5        0.71        1.50      0.55 o 
  -1  13   5        0.80        1.16      0.41 o 
   0  13   5       18.44       20.71      1.14 o 
   1  13   5        8.00        8.15      0.97 o 
   2  13   5       66.18       70.72      2.12 o 
   3  13   5       44.28       43.55      2.19 o 
   4  13   5       30.06       29.04      5.04 o 
   5  13   5       20.17       20.55      2.05 o 
  -8  14   5       17.16       18.86      2.19 o 
  -7  14   5       77.21       83.55      3.64 o 
  -6  14   5       35.19       30.28      2.94 o 
  -5  14   5       20.51       22.45      2.27 o 
  -4  14   5       47.03       46.79      5.00 o 
  -3  14   5      136.53      136.52      6.43 o 
  -2  14   5        2.14        1.69      0.71 o 
  -1  14   5      216.97      225.47      6.15 o 
   0  14   5       32.64       32.14      1.38 o 
   1  14   5        0.31       -0.34      0.72 o 
   2  14   5        7.30        8.38      4.14 o 
   3  14   5       12.02       13.48      1.33 o 
   4  14   5        5.39        3.20      1.23 o 
  -7  15   5       33.17       29.48      3.92 o 
  -6  15   5      121.86      123.28      6.05 o 
  -5  15   5      219.34      230.43     11.87 o 
  -4  15   5        9.62        9.98      1.73 o 
  -3  15   5       91.41       90.00      4.90 o 
  -2  15   5      133.98      130.41      4.09 o 
  -1  15   5       43.45       44.41      2.21 o 
   0  15   5       11.40       11.08      1.09 o 
   1  15   5      173.95      189.41      4.62 o 
   2  15   5       42.53       44.02      2.33 o 
   3  15   5       30.21       33.75      1.95 o 
   4  15   5       20.41       19.51      2.82 o 
  -6  16   5       22.50       20.56      3.00 o 
  -5  16   5       59.06       61.25      4.21 o 
  -4  16   5       43.43       44.53      3.01 o 
  -3  16   5      151.29      154.69      6.42 o 
  -2  16   5        0.19        1.14      0.85 o 
  -1  16   5      111.52      114.08      3.59 o 
   0  16   5       52.86       58.45      4.19 o 
   1  16   5       28.10       30.77      4.20 o 
   2  16   5        3.48        2.48      1.18 o 
   3  16   5        0.94        1.29      0.91 o 
  -6  17   5        3.77        1.90      1.90 o 
  -5  17   5       11.82       12.05      2.50 o 
  -4  17   5        8.30        6.95      2.01 o 
  -3  17   5        7.00        7.85      1.90 o 
  -2  17   5       45.44       48.57      3.29 o 
  -1  17   5        0.10        0.21      0.86 o 
   0  17   5       32.39       29.35      3.29 o 
   1  17   5        7.25       12.24      1.48 o 
   2  17   5       14.00       12.24      1.66 o 
  -4  18   5       93.74       94.67      5.13 o 
  -3  18   5       11.76       10.12      2.08 o 
  -2  18   5       35.08       31.41      2.78 o 
  -1  18   5       33.40       37.16      3.42 o 
   0  18   5        5.05        4.17      1.93 o 
 -11   0   6        9.78        7.85      2.44 o 
 -10   0   6      245.24      280.79     11.15 o 
  -9   0   6       58.53       46.30      4.07 o 
  -8   0   6       90.97       98.42      5.52 o 
  -7   0   6      195.76      184.62      5.40 o 
  -6   0   6       14.91       19.58      1.25 o 
  -5   0   6       78.43       74.04      2.16 o 
  -4   0   6      227.26      259.55      5.62 o 
  -3   0   6      745.58      773.46     12.87 o 
  -2   0   6      599.92      628.74      7.51 o 
  -1   0   6      146.15      181.88      2.43 o 
   0   0   6      299.76      329.29      2.97 o 
   1   0   6     1091.26     1139.67      9.58 o 
   2   0   6       58.78       58.22      1.25 o 
   3   0   6        0.52        0.55      0.48 o 
   4   0   6      875.47      862.37     12.66 o 
   5   0   6      698.64      704.11     10.95 o 
   6   0   6      593.99      585.41      9.74 o 
   7   0   6      464.30      465.14      8.48 o 
 -12   1   6        5.10        7.36      2.89 o 
 -11   1   6       35.71       43.05      4.64 o 
 -10   1   6       25.61       24.18      5.68 o 
  -9   1   6        7.69        7.15      3.11 o 
  -8   1   6      246.97      253.91      7.53 o 
  -7   1   6       76.72       72.55      3.98 o 
  -6   1   6      180.21      190.81      3.26 o 
  -5   1   6       74.08       83.07      2.37 o 
  -4   1   6        0.19        0.71      0.27 o 
  -3   1   6      147.96      134.06      2.14 o 
  -2   1   6       22.14       17.73      0.51 o 
  -1   1   6      465.25      457.50      3.70 o 
   0   1   6      840.12      820.60      4.91 o 
   1   1   6        7.49        7.58      0.29 o 
   2   1   6      985.86      978.54      7.00 o 
   3   1   6      268.37      263.46      3.42 o 
   4   1   6      170.02      168.27      2.65 o 
   5   1   6      246.91      245.17      3.56 o 
   6   1   6        0.17        0.48      0.53 o 
   7   1   6       19.26       18.36      1.14 o 
 -12   2   6        0.62        2.33      2.29 o 
 -11   2   6        0.93        1.13      1.75 o 
 -10   2   6        2.96        0.26      1.43 o 
  -9   2   6        7.82        8.75      3.32 o 
  -8   2   6        8.38        9.91      0.65 o 
  -7   2   6        0.81        0.61      0.35 o 
  -6   2   6       98.87      105.92      2.03 o 
  -5   2   6        0.20        0.39      0.21 o 
  -4   2   6       85.29      101.71      1.53 o 
  -3   2   6       17.10       19.69      0.70 o 
  -2   2   6       54.67       52.27      0.85 o 
  -1   2   6       38.16       47.23      0.70 o 
   0   2   6       31.63       31.33      0.64 o 
   1   2   6       17.39       20.08      0.47 o 
   2   2   6       12.45       11.08      0.48 o 
   3   2   6      119.87      115.12      1.84 o 
   4   2   6       12.49       10.81      0.73 o 
   5   2   6      169.77      172.55      2.85 o 
   6   2   6      111.37      109.67      2.30 o 
   7   2   6       17.68       16.00      1.12 o 
 -12   3   6        0.75        1.16      0.97 o 
 -11   3   6        0.42        1.09      1.19 o 
 -10   3   6       23.22       27.13      6.17 o 
  -9   3   6       50.99       51.11      1.36 o 
  -8   3   6      210.55      217.23      3.91 o 
  -7   3   6      365.27      369.43      5.70 o 
  -6   3   6       91.41       97.84      1.73 o 
  -5   3   6      214.83      226.13      2.87 o 
  -4   3   6      257.19      248.66      2.82 o 
  -3   3   6       70.49       63.16      2.37 o 
  -2   3   6      628.08      647.97      5.68 o 
  -1   3   6      332.06      310.94      2.66 o 
   0   3   6        0.76        1.20      0.31 o 
   1   3   6       21.69       22.02      0.50 o 
   2   3   6      210.54      215.17      2.20 o 
   3   3   6      133.01      128.90      2.48 o 
   4   3   6       36.20       37.16      1.17 o 
   5   3   6      156.68      158.45      2.72 o 
   6   3   6        1.47        1.52      0.55 o 
   7   3   6        9.91        8.46      0.92 o 
 -11   4   6       11.66       11.42      1.36 o 
 -10   4   6       97.34       97.72      5.84 o 
  -9   4   6      307.27      311.83      4.85 o 
  -8   4   6        0.21        0.02      0.35 o 
  -7   4   6      275.29      281.93      4.82 o 
  -6   4   6      533.86      505.50      6.83 o 
  -5   4   6       15.93       15.76      0.58 o 
  -4   4   6      234.10      238.91      2.59 o 
  -3   4   6      384.30      365.17      4.61 o 
  -2   4   6      672.11      702.41      6.57 o 
  -1   4   6       97.11       93.24      1.06 o 
   0   4   6      757.39      795.48      5.16 o 
   1   4   6      167.36      167.58      1.62 o 
   2   4   6       23.71       20.68      0.96 o 
   3   4   6      294.25      287.12      3.27 o 
   4   4   6      164.40      165.91      2.68 o 
   5   4   6        2.53        1.80      0.53 o 
   6   4   6        1.12        1.60      0.59 o 
   7   4   6       67.28       69.18      2.11 o 
 -11   5   6       82.05       82.49      5.74 o 
 -10   5   6       18.25       20.90      1.99 o 
  -9   5   6      101.51      101.36      2.38 o 
  -8   5   6       29.50       29.22      1.24 o 
  -7   5   6       60.78       57.88      1.66 o 
  -6   5   6       93.16       95.92      1.73 o 
  -5   5   6      733.66      712.62      9.24 o 
  -4   5   6      438.54      416.99      5.35 o 
  -3   5   6      169.37      166.83      2.14 o 
  -2   5   6       22.05       18.85      0.42 o 
  -1   5   6      267.44      267.73      2.21 o 
   0   5   6      420.35      418.71      3.55 o 
   1   5   6      176.29      164.48      1.84 o 
   2   5   6      674.14      663.63      5.48 o 
   3   5   6       10.63       12.92      0.76 o 
   4   5   6      131.52      128.50      2.99 o 
   5   5   6       18.83       17.46      0.99 o 
   6   5   6        3.95        3.40      0.71 o 
   7   5   6        0.84        0.45      0.86 o 
 -11   6   6       16.51       15.98      1.14 o 
 -10   6   6        1.46        0.40      0.56 o 
  -9   6   6       39.10       38.52      1.54 o 
  -8   6   6       12.41       11.39      1.10 o 
  -7   6   6       53.31       53.75      1.67 o 
  -6   6   6        2.73        2.35      0.50 o 
  -5   6   6      246.72      242.36      3.29 o 
  -4   6   6       90.88       90.06      2.11 o 
  -3   6   6      483.36      463.28      4.71 o 
  -2   6   6       99.99       93.71      1.13 o 
  -1   6   6       80.41       65.64      0.86 o 
   0   6   6       98.19       92.85      1.23 o 
   1   6   6        6.11        9.51      0.68 o 
   2   6   6       59.06       52.86      1.12 o 
   3   6   6        4.21        3.35      0.40 o 
   4   6   6        1.86        1.94      0.72 o 
   5   6   6       36.04       33.78      1.40 o 
   6   6   6       36.05       34.10      1.62 o 
   7   6   6        9.65        9.35      1.34 o 
 -11   7   6        8.75       10.69      1.55 o 
 -10   7   6       25.08       26.22      1.43 o 
  -9   7   6        0.88        1.67      0.61 o 
  -8   7   6        0.25        0.65      0.47 o 
  -7   7   6      277.27      282.08      4.83 o 
  -6   7   6      387.96      406.11      5.13 o 
  -5   7   6     1331.16     1335.56     13.40 o 
  -4   7   6     1151.64     1110.15     12.82 o 
  -3   7   6      649.92      659.33      6.00 o 
  -2   7   6      753.69      702.02      6.37 o 
  -1   7   6       25.61       20.03      0.56 o 
   0   7   6      105.28       98.70      1.59 o 
   1   7   6      186.25      169.66      2.21 o 
   2   7   6        0.79        0.56      0.32 o 
   3   7   6       56.17       50.54      1.16 o 
   4   7   6        0.23        0.60      0.47 o 
   5   7   6       39.12       35.65      1.48 o 
   6   7   6        9.08       10.42      1.01 o 
   7   7   6       20.73       18.07      1.64 o 
 -11   8   6        0.31        1.76      1.07 o 
 -10   8   6       32.72       35.53      1.79 o 
  -9   8   6       41.97       40.71      1.76 o 
  -8   8   6       31.38       27.19      1.41 o 
  -7   8   6       38.06       36.13      1.66 o 
  -6   8   6      210.03      203.09      3.15 o 
  -5   8   6      383.70      376.44      5.35 o 
  -4   8   6        0.72        0.29      0.30 o 
  -3   8   6     1848.18     1785.71     15.65 o 
  -2   8   6      573.16      586.59      5.84 o 
  -1   8   6      563.42      514.81      5.02 o 
   0   8   6      897.00      897.92      6.98 o 
   1   8   6       41.25       49.31      1.08 o 
   2   8   6      164.22      155.61      2.39 o 
   3   8   6       42.17       49.29      1.37 o 
   4   8   6        9.78        8.13      2.08 o 
   5   8   6       20.03       19.29      1.61 o 
   6   8   6        8.19        6.76      1.09 o 
 -10   9   6        2.70        1.59      0.87 o 
  -9   9   6       53.21       51.64      2.88 o 
  -8   9   6       93.59       97.03      2.77 o 
  -7   9   6      246.22      250.83      3.86 o 
  -6   9   6       57.30       54.34      1.54 o 
  -5   9   6       68.78       67.28      2.24 o 
  -4   9   6      222.36      230.56      3.60 o 
  -3   9   6      115.02      115.15      1.81 o 
  -2   9   6      384.91      390.93      4.27 o 
  -1   9   6      328.68      332.42      4.02 o 
   0   9   6       23.62       22.04      0.68 o 
   1   9   6       41.20       44.49      1.11 o 
   2   9   6      253.63      257.47      3.80 o 
   3   9   6      105.43      102.99      2.11 o 
   4   9   6       22.14       20.36      1.47 o 
   5   9   6      159.46      159.17      6.56 o 
   6   9   6        6.83        6.84      1.34 o 
 -10  10   6        0.92        1.54      0.77 o 
  -9  10   6       65.44       65.24      1.93 o 
  -8  10   6       11.42       11.90      0.89 o 
  -7  10   6        8.52       10.43      1.43 o 
  -6  10   6       98.62       98.35      2.19 o 
  -5  10   6       27.62       27.91      1.14 o 
  -4  10   6       63.16       60.81      1.48 o 
  -3  10   6       58.08       57.69      1.27 o 
  -2  10   6       45.73       49.00      1.55 o 
  -1  10   6       17.44       18.76      0.77 o 
   0  10   6      204.62      215.17      3.12 o 
   1  10   6        1.13        1.05      0.42 o 
   2  10   6       49.00       49.77      2.73 o 
   3  10   6        9.58       12.20      1.09 o 
   4  10   6        0.26        0.04      0.73 o 
   5  10   6        0.01        1.23      0.89 o 
   6  10   6        3.42        3.32      1.73 o 
 -10  11   6       14.20       14.08      1.31 o 
  -9  11   6       45.01       43.33      1.68 o 
  -8  11   6        3.42        4.05      0.70 o 
  -7  11   6       41.48       38.78      1.28 o 
  -6  11   6       12.39       11.97      0.91 o 
  -5  11   6       10.75        9.47      0.83 o 
  -4  11   6       43.38       40.75      1.27 o 
  -3  11   6      122.91      123.56      2.39 o 
  -2  11   6       69.73       65.99      1.85 o 
  -1  11   6       78.11       80.36      1.59 o 
   0  11   6       14.40       16.69      1.05 o 
   1  11   6        9.31        6.56      0.65 o 
   2  11   6       37.58       42.84      1.68 o 
   3  11   6        7.18        6.58      0.88 o 
   4  11   6        0.35        0.31      0.77 o 
   5  11   6       16.90       16.94      1.71 o 
  -9  12   6      108.51      110.06      3.20 o 
  -8  12   6        0.04        0.48      0.63 o 
  -7  12   6       51.29       46.35      2.46 o 
  -6  12   6       69.77       73.00      2.49 o 
  -5  12   6       40.26       39.98      1.53 o 
  -4  12   6        3.71        2.44      0.59 o 
  -3  12   6      148.55      137.11      3.42 o 
  -2  12   6      337.97      364.39      5.02 o 
  -1  12   6        0.02        1.37      0.41 o 
   0  12   6      565.56      592.02      8.73 o 
   1  12   6      155.37      166.69      2.95 o 
   2  12   6       69.89       78.68      2.21 o 
   3  12   6       73.91       72.03      2.26 o 
   4  12   6       15.78       14.27      1.72 o 
   5  12   6        0.93        0.82      1.18 o 
  -9  13   6       11.59       13.90      1.56 o 
  -8  13   6       26.36       24.64      2.23 o 
  -7  13   6      101.04      104.34      3.18 o 
  -6  13   6       17.29       17.40      1.85 o 
  -5  13   6      499.80      536.93      9.06 o 
  -4  13   6      195.63      210.62      4.81 o 
  -3  13   6      121.97      119.73      2.74 o 
  -2  13   6      165.71      175.46      3.11 o 
  -1  13   6       36.06       32.47      1.53 o 
   0  13   6        9.46       10.21      1.09 o 
   1  13   6        1.35        0.03      0.82 o 
   2  13   6       22.08       17.91      1.77 o 
   3  13   6       78.89       77.53      2.94 o 
   4  13   6        2.94        0.65      1.09 o 
  -8  14   6        6.22        9.36      1.78 o 
  -7  14   6       52.69       59.19      3.09 o 
  -6  14   6       71.75       67.95      5.53 o 
  -5  14   6        0.37        2.22      1.29 o 
  -4  14   6       46.27       44.18      2.82 o 
  -3  14   6       98.02      110.52      4.24 o 
  -2  14   6        0.78        1.12      0.60 o 
  -1  14   6       91.20       96.31      3.24 o 
   0  14   6       17.73       17.02      1.32 o 
   1  14   6        1.64        1.48      0.92 o 
   2  14   6        1.13        0.78      0.98 o 
   3  14   6       14.74       16.59      3.24 o 
   4  14   6        0.81        2.29      1.75 o 
  -7  15   6       18.47       21.46      3.51 o 
  -6  15   6        0.87        0.66      1.58 o 
  -5  15   6        0.37        1.60      1.26 o 
  -4  15   6       13.30       10.23      1.77 o 
  -3  15   6        5.93        4.60      1.54 o 
  -2  15   6       23.16       22.98      1.74 o 
  -1  15   6        8.73        8.35      1.25 o 
   0  15   6        4.45        3.22      0.69 o 
   1  15   6       23.18       23.60      1.87 o 
   2  15   6        0.45        0.78      1.05 o 
   3  15   6       67.13       67.03      4.34 o 
  -6  16   6       30.28       25.20      3.17 o 
  -5  16   6        1.44        3.49      1.82 o 
  -4  16   6       11.72        7.31      1.77 o 
  -3  16   6       54.00       62.82      3.96 o 
  -2  16   6       26.14       24.38      1.84 o 
  -1  16   6       11.40       12.69      1.41 o 
   0  16   6       26.36       24.31      3.00 o 
   1  16   6       16.94       20.12      1.77 o 
   2  16   6        7.71        6.19      1.43 o 
  -5  17   6       72.91       69.21      4.62 o 
  -4  17   6       13.31       14.48      2.44 o 
  -3  17   6       23.34       20.50      2.59 o 
  -2  17   6        0.07       -0.51      0.86 o 
  -1  17   6        0.16        0.02      0.88 o 
   0  17   6      143.81      165.11      7.40 o 
   1  17   6        0.57        1.63      1.80 o 
  -4  18   6       15.12       11.25      2.42 o 
  -3  18   6        0.02       -0.06      1.31 o 
  -2  18   6       40.37       36.50      2.93 o 
  -1  18   6       15.66       17.18      2.65 o 
 -12   1   7       23.15       20.41      3.81 o 
 -11   1   7       19.27       17.82      3.47 o 
 -10   1   7        9.56        8.47      1.76 o 
  -9   1   7        0.06       -0.12      0.80 o 
  -8   1   7       60.13       55.03      3.31 o 
  -7   1   7      164.13      147.29      4.68 o 
  -6   1   7      224.87      234.98      4.51 o 
  -5   1   7        7.00        6.14      0.47 o 
  -4   1   7      223.01      235.04      2.57 o 
  -3   1   7      753.63      809.70      8.79 o 
  -2   1   7       10.90       16.25      0.42 o 
  -1   1   7      123.82      140.51      1.31 o 
   0   1   7      479.35      484.13      2.98 o 
   1   1   7      827.22      823.71      6.15 o 
   2   1   7     1031.64     1030.82      7.80 o 
   3   1   7     1058.22     1060.37      9.83 o 
   4   1   7      197.68      196.70      3.08 o 
   5   1   7      184.71      183.30      3.08 o 
   6   1   7       11.08       11.64      0.97 o 
   7   1   7        5.39        3.33      0.96 o 
 -12   2   7       38.80       40.20      4.86 o 
 -11   2   7       55.13       48.05      4.92 o 
 -10   2   7       41.38       48.29      4.81 o 
  -9   2   7      127.84      128.94      7.19 o 
  -8   2   7       49.47       46.24      7.47 o 
  -7   2   7       22.09       16.97      1.42 o 
  -6   2   7      159.04      155.06      2.70 o 
  -5   2   7      726.51      694.81      9.09 o 
  -4   2   7      329.88      314.26      4.73 o 
  -3   2   7      227.55      236.59      3.14 o 
  -2   2   7     2701.31     2617.83     21.04 o 
  -1   2   7      688.31      664.07      5.22 o 
   0   2   7     1260.87     1229.66      7.64 o 
   1   2   7     1788.71     1777.62     12.77 o 
   2   2   7        4.33        4.75      0.38 o 
   3   2   7      460.63      456.66      4.93 o 
   4   2   7       44.91       44.38      1.37 o 
   5   2   7        0.15        1.12      0.52 o 
   6   2   7        0.01        0.33      0.57 o 
   7   2   7        8.77        9.23      1.17 o 
 -12   3   7        0.00        0.66      0.89 o 
 -11   3   7       25.98       29.14      1.80 o 
 -10   3   7       63.81       66.34      2.43 o 
  -9   3   7       12.92       12.46      2.40 o 
  -8   3   7       81.59       78.62      1.60 o 
  -7   3   7      127.17      124.27      2.13 o 
  -6   3   7      271.00      253.35      3.55 o 
  -5   3   7       31.58       29.41      1.46 o 
  -4   3   7     1340.03     1333.45     15.51 o 
  -3   3   7      181.73      183.77      2.24 o 
  -2   3   7       83.11       81.45      1.07 o 
  -1   3   7      898.02      908.38      7.23 o 
   0   3   7      254.61      261.70      2.64 o 
   1   3   7      316.25      309.20      2.84 o 
   2   3   7        2.11        3.91      0.34 o 
   3   3   7       38.43       39.36      1.38 o 
   4   3   7      197.74      191.89      3.06 o 
   5   3   7      106.04      109.78      2.52 o 
   6   3   7       99.48       96.72      2.28 o 
   7   3   7        1.99        1.99      0.93 o 
 -12   4   7        0.29        0.27      1.59 o 
 -11   4   7       10.03        8.07      1.22 o 
 -10   4   7       21.22       18.71      1.46 o 
  -9   4   7        7.24        7.27      1.09 o 
  -8   4   7       21.15       20.37      1.21 o 
  -7   4   7       41.29       41.69      1.30 o 
  -6   4   7       31.93       33.36      1.06 o 
  -5   4   7        0.07        0.00      0.26 o 
  -4   4   7      309.02      311.58      3.85 o 
  -3   4   7       39.09       38.59      0.94 o 
  -2   4   7      380.35      367.47      3.45 o 
  -1   4   7        2.46        1.08      0.22 o 
   0   4   7      160.36      151.31      1.77 o 
   1   4   7        2.69        4.26      0.38 o 
   2   4   7        8.14        8.10      0.83 o 
   3   4   7        0.70        0.44      0.31 o 
   4   4   7        2.58        2.77      0.57 o 
   5   4   7        2.05        1.89      0.59 o 
   6   4   7        1.96        1.41      0.66 o 
 -11   5   7      115.58      112.82      5.04 o 
 -10   5   7       48.33       49.55      1.70 o 
  -9   5   7       56.27       57.92      1.75 o 
  -8   5   7      214.59      211.44      4.22 o 
  -7   5   7        5.10        4.66      0.61 o 
  -6   5   7       13.22       13.20      0.85 o 
  -5   5   7        0.04       -0.09      0.31 o 
  -4   5   7       77.33       83.35      2.09 o 
  -3   5   7        5.42        3.95      0.31 o 
  -2   5   7       13.86        9.93      0.42 o 
  -1   5   7       64.79       51.80      0.85 o 
   0   5   7      152.54      142.90      1.73 o 
   1   5   7       11.70        7.21      0.55 o 
   2   5   7        5.61        3.71      0.36 o 
   3   5   7       48.87       47.66      1.14 o 
   4   5   7      169.20      171.04      2.67 o 
   5   5   7       33.70       32.29      1.75 o 
   6   5   7       66.17       66.58      2.85 o 
 -11   6   7       27.86       29.90      2.16 o 
 -10   6   7       45.16       44.21      1.87 o 
  -9   6   7      464.79      485.47      7.27 o 
  -8   6   7      537.38      527.89      7.70 o 
  -7   6   7      432.14      443.31      6.62 o 
  -6   6   7      633.60      607.60      8.41 o 
  -5   6   7       32.87       29.43      2.12 o 
  -4   6   7       13.11       11.91      0.84 o 
  -3   6   7      363.28      341.06      3.75 o 
  -2   6   7      299.63      278.44      2.77 o 
  -1   6   7        4.40        1.23      0.24 o 
   0   6   7      134.81      111.82      1.57 o 
   1   6   7       46.77       53.04      1.12 o 
   2   6   7       50.43       52.89      1.10 o 
   3   6   7        9.07        8.81      0.75 o 
   4   6   7       84.47       89.95      1.88 o 
   5   6   7       53.41       56.40      2.24 o 
   6   6   7        8.96        6.96      1.15 o 
 -11   7   7        0.10        0.26      0.70 o 
 -10   7   7       40.55       45.24      2.01 o 
  -9   7   7       91.01       94.70      3.10 o 
  -8   7   7        0.03        0.74      0.48 o 
  -7   7   7      761.43      745.67     10.23 o 
  -6   7   7      302.05      301.83      4.12 o 
  -5   7   7      583.11      557.85      7.26 o 
  -4   7   7      858.20      822.81     10.84 o 
  -3   7   7       13.67       23.41      1.06 o 
  -2   7   7      400.70      357.02      3.47 o 
  -1   7   7      123.53      153.49      2.05 o 
   0   7   7        5.17        9.50      0.47 o 
   1   7   7       56.48       46.20      1.55 o 
   2   7   7       98.76      101.04      1.91 o 
   3   7   7      222.85      224.38      3.77 o 
   4   7   7        0.34        0.64      0.71 o 
   5   7   7       41.17       38.84      1.89 o 
   6   7   7       41.16       40.85      4.05 o 
 -11   8   7        5.25        4.20      1.32 o 
 -10   8   7       65.98       63.13      2.35 o 
  -9   8   7       14.28       13.89      1.15 o 
  -8   8   7       57.08       56.82      1.49 o 
  -7   8   7      139.08      145.11      2.57 o 
  -6   8   7        4.12        2.81      0.62 o 
  -5   8   7       80.82       83.00      2.44 o 
  -4   8   7       42.15       37.31      1.35 o 
  -3   8   7        8.74        4.22      0.42 o 
  -2   8   7      184.41      187.62      2.43 o 
  -1   8   7      203.40      172.63      2.42 o 
   0   8   7       56.96       61.76      1.25 o 
   1   8   7      352.42      334.61      4.05 o 
   2   8   7        0.41        1.21      0.47 o 
   3   8   7      111.24      110.06      2.42 o 
   4   8   7        2.28        1.08      0.76 o 
   5   8   7        7.61        6.70      1.05 o 
   6   8   7        0.69        0.03      1.11 o 
 -10   9   7        8.26        7.90      1.18 o 
  -9   9   7        0.02        0.22      0.48 o 
  -8   9   7        2.29        2.16      0.60 o 
  -7   9   7       91.63       89.39      3.59 o 
  -6   9   7        9.17        7.14      0.74 o 
  -5   9   7      123.62      113.09      2.32 o 
  -4   9   7       22.21       19.53      1.03 o 
  -3   9   7        0.01        0.22      0.29 o 
  -2   9   7        1.75        0.74      0.47 o 
  -1   9   7        7.46        8.93      0.57 o 
   0   9   7       11.54       14.11      1.08 o 
   1   9   7       24.69       24.02      1.00 o 
   2   9   7        4.00        2.42      0.50 o 
   3   9   7       32.13       33.29      2.52 o 
   4   9   7       15.54       16.06      1.45 o 
   5   9   7        0.52        1.42      0.84 o 
 -10  10   7       13.42       12.50      1.59 o 
  -9  10   7       48.09       49.05      2.12 o 
  -8  10   7       49.86       52.03      3.15 o 
  -7  10   7       12.36       10.86      1.34 o 
  -6  10   7      353.61      364.79      7.04 o 
  -5  10   7      158.64      160.93      3.00 o 
  -4  10   7       42.83       44.02      1.29 o 
  -3  10   7       60.79       62.83      1.44 o 
  -2  10   7      109.70      112.10      2.05 o 
  -1  10   7       52.39       47.62      1.28 o 
   0  10   7        6.45        6.71      0.77 o 
   1  10   7      199.42      199.01      3.36 o 
   2  10   7       89.99       97.26      2.12 o 
   3  10   7        3.82        3.38      0.68 o 
   4  10   7       25.19       28.21      1.84 o 
   5  10   7      140.79      154.44      4.23 o 
 -10  11   7       38.15       42.96      4.16 o 
  -9  11   7        1.13        1.26      0.72 o 
  -8  11   7       47.84       46.22      2.07 o 
  -7  11   7       77.80       80.33      2.16 o 
  -6  11   7       62.14       66.56      2.38 o 
  -5  11   7       18.00       17.29      1.16 o 
  -4  11   7      509.62      526.27      6.29 o 
  -3  11   7       90.47       94.16      2.08 o 
  -2  11   7      194.87      197.15      3.23 o 
  -1  11   7      156.72      160.39      2.58 o 
   0  11   7       19.69       20.43      1.18 o 
   1  11   7        0.00       -0.12      0.46 o 
   2  11   7       57.13       60.72      1.92 o 
   3  11   7       75.19       77.14      2.33 o 
   4  11   7        0.18        0.62      0.90 o 
   5  11   7       10.51        9.76      1.45 o 
  -9  12   7       76.85       78.30      3.03 o 
  -8  12   7       28.76       28.57      1.92 o 
  -7  12   7      148.78      147.60      3.75 o 
  -6  12   7       29.94       29.76      3.21 o 
  -5  12   7       13.21       14.04      1.67 o 
  -4  12   7       27.78       26.88      1.69 o 
  -3  12   7        0.38        1.07      0.53 o 
  -2  12   7       11.88       13.19      1.06 o 
  -1  12   7       24.24       26.27      1.26 o 
   0  12   7        0.47        1.26      0.56 o 
   1  12   7       19.69       21.68      1.73 o 
   2  12   7       19.70       20.87      1.44 o 
   3  12   7        0.73        1.14      0.80 o 
   4  12   7       63.31       67.20      4.56 o 
  -9  13   7        2.75        2.20      1.31 o 
  -8  13   7        7.46        7.41      1.31 o 
  -7  13   7        0.87        1.18      0.87 o 
  -6  13   7       59.32       62.70      2.45 o 
  -5  13   7       22.54       22.76      1.78 o 
  -4  13   7      119.59      124.25     11.44 o 
  -3  13   7      110.01      112.14      3.08 o 
  -2  13   7       31.58       32.37      1.70 o 
  -1  13   7       58.72       55.47      2.42 o 
   0  13   7        7.26        5.18      0.78 o 
   1  13   7        0.15        1.15      0.94 o 
   2  13   7       27.85       30.11      1.71 o 
   3  13   7        7.23        8.03      1.14 o 
   4  13   7       10.65        7.64      2.14 o 
  -8  14   7       23.96       25.05      2.45 o 
  -7  14   7       30.35       29.35      2.37 o 
  -6  14   7       27.92       25.27      2.75 o 
  -5  14   7       21.72       22.14      3.08 o 
  -4  14   7        0.11       -0.25      1.00 o 
  -3  14   7        7.26        5.61      0.88 o 
  -2  14   7       24.94       18.90      1.36 o 
  -1  14   7      131.38      137.03      4.00 o 
   0  14   7       10.14       10.01      0.92 o 
   1  14   7      147.02      159.96      4.63 o 
   2  14   7       28.67       26.35      1.63 o 
   3  14   7        0.98        1.22      1.56 o 
  -7  15   7       27.71       27.58      3.87 o 
  -6  15   7       10.16        9.31      2.25 o 
  -5  15   7       23.46       24.56      5.97 o 
  -4  15   7       79.88       76.94      3.74 o 
  -3  15   7       26.68       27.31      2.03 o 
  -2  15   7        1.97        1.28      1.51 o 
  -1  15   7      114.33      122.96      3.79 o 
   0  15   7       63.27       58.60      4.21 o 
   1  15   7       17.60       19.92      3.51 o 
   2  15   7       26.97       26.16      1.65 o 
  -6  16   7       29.51       25.52      3.19 o 
  -5  16   7        0.30       -1.97      1.39 o 
  -4  16   7        4.40        2.33      1.58 o 
  -3  16   7        5.60        3.94      1.63 o 
  -2  16   7       77.00       79.21      3.05 o 
  -1  16   7        4.59        5.08      1.09 o 
   0  16   7       15.26       18.96      2.82 o 
   1  16   7        5.43        5.04      1.31 o 
  -5  17   7       10.34        9.91      2.44 o 
  -4  17   7        6.29        4.43      1.41 o 
  -3  17   7        1.24        1.86      1.56 o 
  -2  17   7        0.00        0.43      1.39 o 
  -1  17   7        2.48        4.58      1.08 o 
   0  17   7        1.30        2.97      1.86 o 
 -11   0   8       43.33       52.74      5.07 o 
 -10   0   8      155.08      154.71      8.02 o 
  -9   0   8       55.87       58.05      4.60 o 
  -8   0   8      415.27      415.65     13.93 o 
  -7   0   8      311.27      292.77     10.59 o 
  -6   0   8      214.31      184.22     19.19 o 
  -5   0   8     1006.73      994.34     27.89 o 
  -4   0   8      151.05      151.93      3.69 o 
  -3   0   8      116.59      106.90      3.05 o 
  -2   0   8     1605.92     1588.17     17.73 o 
  -1   0   8     2328.27     2269.77     25.00 o 
   0   0   8      659.65      637.97      8.80 o 
   1   0   8      907.96      914.55      9.90 o 
   2   0   8       67.92       66.15      1.54 o 
   3   0   8        3.85        3.96      0.99 o 
   4   0   8      187.56      182.78      4.33 o 
   5   0   8       25.48       23.92      2.29 o 
   6   0   8        3.19        1.00      1.01 o 
 -12   1   8        4.62        4.54      2.27 o 
 -11   1   8        0.13        0.41      1.73 o 
 -10   1   8       37.28       41.15      3.04 o 
  -9   1   8       93.48       98.04      4.23 o 
  -8   1   8       11.05       10.22      2.09 o 
  -7   1   8      140.65      142.23      3.95 o 
  -6   1   8      699.78      703.48     10.33 o 
  -5   1   8       91.24       85.63      1.71 o 
  -4   1   8     1134.76     1102.23     12.99 o 
  -3   1   8     1337.07     1278.74     13.53 o 
  -2   1   8      124.99      120.16      1.52 o 
  -1   1   8     1107.70     1082.95      8.48 o 
   0   1   8       45.12       43.40      0.91 o 
   1   1   8       85.34       80.77      1.20 o 
   2   1   8        4.91        5.85      0.44 o 
   3   1   8        1.44        1.78      0.42 o 
   4   1   8       25.43       24.93      1.32 o 
   5   1   8       10.82        8.93      1.11 o 
   6   1   8       10.00        8.09      0.98 o 
 -12   2   8       13.82        7.57      2.95 o 
 -11   2   8        3.51        6.01      2.44 o 
 -10   2   8        0.00        0.81      1.63 o 
  -9   2   8        0.30       -0.44      0.85 o 
  -8   2   8      115.86      113.63      3.65 o 
  -7   2   8        4.10        4.09      0.53 o 
  -6   2   8      149.71      151.75      3.27 o 
  -5   2   8       40.43       41.93      1.15 o 
  -4   2   8       24.39       21.29      0.77 o 
  -3   2   8      816.16      801.29      7.90 o 
  -2   2   8      179.03      157.80      1.85 o 
  -1   2   8      763.91      728.43      5.69 o 
   0   2   8      439.78      397.57      3.70 o 
   1   2   8       39.45       41.12      1.48 o 
   2   2   8       84.43       77.85      1.20 o 
   3   2   8        1.88        2.04      0.44 o 
   4   2   8        2.59        2.48      0.59 o 
   5   2   8        0.26        0.81      0.57 o 
   6   2   8        4.88        4.64      0.87 o 
 -12   3   8        0.05        0.94      2.23 o 
 -11   3   8        5.42        2.25      2.05 o 
 -10   3   8       26.52       24.95      1.54 o 
  -9   3   8      100.93       98.00      2.67 o 
  -8   3   8        2.11        2.17      0.65 o 
  -7   3   8       62.46       59.71      1.46 o 
  -6   3   8      197.76      190.54      3.29 o 
  -5   3   8      128.20      114.82      2.85 o 
  -4   3   8      287.55      289.15      3.82 o 
  -3   3   8      896.84      834.75      8.26 o 
  -2   3   8        0.34        0.72      0.25 o 
  -1   3   8      517.69      496.17      4.36 o 
   0   3   8       92.50       76.69      1.28 o 
   1   3   8        0.07        0.27      0.26 o 
   2   3   8        9.06        8.86      0.49 o 
   3   3   8       60.27       60.66      1.46 o 
   4   3   8        4.81        4.27      0.68 o 
   5   3   8        0.93        1.06      0.61 o 
   6   3   8        1.58        2.30      0.84 o 
 -12   4   8       49.88       55.11      2.74 o 
 -11   4   8        8.86        9.39      1.27 o 
 -10   4   8        0.46        0.03      0.68 o 
  -9   4   8       11.02       10.81      0.79 o 
  -8   4   8      375.90      364.23      5.51 o 
  -7   4   8       48.83       49.03      1.49 o 
  -6   4   8      214.05      215.09      3.47 o 
  -5   4   8      398.63      387.38      5.15 o 
  -4   4   8      182.30      182.77      2.51 o 
  -3   4   8      218.93      201.59      2.38 o 
  -2   4   8      107.07      127.44      1.71 o 
  -1   4   8      123.18      133.15      1.57 o 
   0   4   8      419.63      373.68      3.80 o 
   1   4   8      403.53      397.22      4.21 o 
   2   4   8      744.81      722.82      6.50 o 
   3   4   8        6.27        5.22      0.55 o 
   4   4   8      109.63      107.83      2.34 o 
   5   4   8       61.39       63.00      2.09 o 
   6   4   8        3.71        2.00      1.10 o 
 -11   5   8      101.91      102.91      3.74 o 
 -10   5   8      126.63      126.72      6.04 o 
  -9   5   8        0.84        0.68      0.49 o 
  -8   5   8        0.09        0.43      0.42 o 
  -7   5   8      123.97      119.34      2.62 o 
  -6   5   8      309.17      303.37      4.87 o 
  -5   5   8        4.19        2.15      0.48 o 
  -4   5   8      420.42      407.71      4.46 o 
  -3   5   8      207.57      221.10      3.01 o 
  -2   5   8        1.04        0.77      0.26 o 
  -1   5   8       85.25       86.71      1.37 o 
   0   5   8      168.19      192.55      2.70 o 
   1   5   8       15.53       15.67      0.68 o 
   2   5   8        2.16        3.72      0.44 o 
   3   5   8       13.86       14.18      0.78 o 
   4   5   8      163.10      165.99      3.27 o 
   5   5   8        7.69        4.82      0.86 o 
   6   5   8       82.17       73.84      5.86 o 
 -11   6   8       92.16       91.69      7.14 o 
 -10   6   8      103.39      106.64      2.86 o 
  -9   6   8      119.90      117.89      2.82 o 
  -8   6   8      178.35      178.98      3.59 o 
  -7   6   8        0.26        0.26      0.29 o 
  -6   6   8      218.38      212.46      4.88 o 
  -5   6   8       86.29       95.70      2.35 o 
  -4   6   8      100.31       84.66      2.30 o 
  -3   6   8        8.98       17.99      1.07 o 
  -2   6   8       22.48       27.61      0.67 o 
  -1   6   8       18.37       13.93      0.62 o 
   0   6   8      113.78      109.10      1.89 o 
   1   6   8        3.84        4.04      0.45 o 
   2   6   8        4.57        3.78      0.74 o 
   3   6   8        0.44        0.82      0.56 o 
   4   6   8        4.15        4.22      0.83 o 
   5   6   8        1.92        0.94      0.88 o 
   6   6   8        0.83       -0.36      1.14 o 
 -11   7   8       86.68       91.33      4.05 o 
 -10   7   8      106.52      110.22      2.85 o 
  -9   7   8       14.60       12.65      1.08 o 
  -8   7   8       29.19       29.42      1.76 o 
  -7   7   8       53.23       53.91      2.30 o 
  -6   7   8        0.14        0.14      0.42 o 
  -5   7   8       48.05       42.72      1.57 o 
  -4   7   8        0.29        0.82      0.36 o 
  -3   7   8       13.03        8.89      0.56 o 
  -2   7   8       77.55       83.49      1.50 o 
  -1   7   8       97.97       92.16      1.66 o 
   0   7   8      147.28      160.05      2.44 o 
   1   7   8      139.11      136.91      2.24 o 
   2   7   8        2.20        2.32      0.49 o 
   3   7   8       14.22       14.26      1.03 o 
   4   7   8       68.66       65.38      2.72 o 
   5   7   8        2.51        1.12      0.84 o 
 -11   8   8       66.13       58.36      4.08 o 
 -10   8   8       12.14       10.00      1.14 o 
  -9   8   8      164.47      167.75      3.77 o 
  -8   8   8      124.57      129.12      2.46 o 
  -7   8   8        0.23        0.25      0.50 o 
  -6   8   8       65.55       62.15      2.02 o 
  -5   8   8       95.44      101.02      3.16 o 
  -4   8   8       40.71       46.00      1.41 o 
  -3   8   8       49.13       39.97      1.00 o 
  -2   8   8      141.23      151.61      2.55 o 
  -1   8   8      620.10      596.50      6.34 o 
   0   8   8       15.62       15.55      1.53 o 
   1   8   8      260.28      266.29      3.81 o 
   2   8   8      299.75      309.25      4.42 o 
   3   8   8        0.12        0.93      0.54 o 
   4   8   8       73.25       69.26      2.32 o 
   5   8   8       23.98       21.30      1.93 o 
 -10   9   8       39.86       44.41      2.75 o 
  -9   9   8       52.55       55.93      1.65 o 
  -8   9   8       28.05       30.51      2.29 o 
  -7   9   8       12.03       12.00      1.12 o 
  -6   9   8       56.44       55.73      1.61 o 
  -5   9   8      126.39      116.77      2.44 o 
  -4   9   8       32.98       33.69      1.22 o 
  -3   9   8      536.90      494.67      4.91 o 
  -2   9   8      156.80      158.63      2.69 o 
  -1   9   8      162.90      146.59      2.28 o 
   0   9   8      232.58      230.12      4.24 o 
   1   9   8      171.73      183.50      3.28 o 
   2   9   8        0.64        0.55      0.54 o 
   3   9   8      490.40      518.86      7.25 o 
   4   9   8       76.89       82.13      2.94 o 
   5   9   8       90.81       91.10      3.27 o 
 -10  10   8        2.64        2.21      0.87 o 
  -9  10   8        4.06        3.06      0.93 o 
  -8  10   8       63.54       63.04      2.32 o 
  -7  10   8       33.57       31.96      1.35 o 
  -6  10   8       65.87       61.37      1.80 o 
  -5  10   8       50.22       49.60      1.92 o 
  -4  10   8        0.13       -0.34      0.37 o 
  -3  10   8        8.47        7.53      0.64 o 
  -2  10   8       25.60       26.36      1.08 o 
  -1  10   8       25.01       25.81      1.00 o 
   0  10   8        4.05        6.22      1.54 o 
   1  10   8       43.38       40.32      1.53 o 
   2  10   8        2.81        2.92      0.70 o 
   3  10   8        0.07        1.13      0.67 o 
   4  10   8       12.47       12.39      1.90 o 
 -10  11   8       13.40       10.02      2.34 o 
  -9  11   8       49.32       52.22      2.43 o 
  -8  11   8        9.40       11.13      1.25 o 
  -7  11   8       21.85       21.60      1.95 o 
  -6  11   8       25.17       26.18      1.33 o 
  -5  11   8        0.22        0.54      0.52 o 
  -4  11   8       20.48       20.43      1.04 o 
  -3  11   8       13.53       13.32      0.81 o 
  -2  11   8       12.05       11.19      1.45 o 
  -1  11   8        5.27        5.72      0.78 o 
   0  11   8        0.85        2.13      0.64 o 
   1  11   8       51.20       54.97      3.28 o 
   2  11   8       35.62       30.33      3.89 o 
   3  11   8      119.73      128.78      6.08 o 
   4  11   8       31.11       30.73      3.10 o 
  -9  12   8        0.04        1.11      1.18 o 
  -8  12   8      140.96      145.47      4.95 o 
  -7  12   8       91.83       96.81      3.03 o 
  -6  12   8       93.29       98.69      3.00 o 
  -5  12   8      210.36      226.88      4.08 o 
  -4  12   8       33.18       27.94      1.65 o 
  -3  12   8        7.14        6.22      0.91 o 
  -2  12   8      176.86      179.01      4.18 o 
  -1  12   8      147.93      154.70      5.77 o 
   0  12   8       21.84       23.98      1.28 o 
   1  12   8       82.91       85.49      3.25 o 
   2  12   8       13.87       13.93      1.28 o 
   3  12   8       14.20       16.92      2.59 o 
  -9  13   8        0.74        0.55      1.86 o 
  -8  13   8        9.12        8.32      1.36 o 
  -7  13   8       12.28       11.50      1.47 o 
  -6  13   8        0.99        0.32      0.81 o 
  -5  13   8       41.81       35.91      4.91 o 
  -4  13   8        1.10        0.71      1.05 o 
  -3  13   8      209.65      210.19      5.36 o 
  -2  13   8       58.80       62.14      2.58 o 
  -1  13   8       10.12        8.45      1.21 o 
   0  13   8      228.48      247.65      8.98 o 
   1  13   8       79.83       79.51      3.17 o 
   2  13   8       50.03       50.13      2.07 o 
   3  13   8       51.07       54.88      4.00 o 
  -8  14   8        1.05        0.97      1.29 o 
  -7  14   8        0.26       -0.55      1.05 o 
  -5  14   8        6.55        6.65      1.64 o 
  -4  14   8       44.78       50.28      2.38 o 
  -3  14   8        2.52        2.66      1.14 o 
  -2  14   8       22.81       21.36      1.69 o 
  -1  14   8       13.92       11.35      1.35 o 
   0  14   8        7.34        6.99      0.85 o 
   1  14   8       49.86       49.76      2.53 o 
   2  14   8       30.84       31.62      1.75 o 
  -6  15   8        1.77        3.72      1.93 o 
  -5  15   8       10.81       10.59      2.31 o 
  -4  15   8        0.31        0.81      0.97 o 
  -3  15   8       42.69       41.03      2.46 o 
  -2  15   8        2.71        1.82      0.98 o 
  -1  15   8        2.13        2.36      0.95 o 
   0  15   8        0.89       -1.33      1.24 o 
   1  15   8        0.07        0.24      0.95 o 
  -6  16   8       24.01       20.50      3.00 o 
  -5  16   8       92.74       89.13      5.11 o 
  -4  16   8       16.54       16.70      4.13 o 
  -3  16   8       65.75       61.34      3.98 o 
  -2  16   8       38.73       37.57      2.66 o 
  -1  16   8        0.03       -0.20      0.88 o 
   0  16   8        0.08       -1.80      1.35 o 
  -4  17   8      122.86      118.94      5.88 o 
  -3  17   8       52.03       46.98      3.49 o 
  -2  17   8        0.50        0.49      0.91 o 
  -1  17   8       58.12       53.06      4.00 o 
 -12   1   9       22.81       23.83      4.07 o 
 -11   1   9       10.52       13.56      3.29 o 
 -10   1   9       10.89       11.38      1.99 o 
  -9   1   9      139.63      150.81      7.14 o 
  -8   1   9        7.58        6.95      1.54 o 
  -7   1   9        7.54        9.33      0.80 o 
  -6   1   9      252.65      244.08      3.70 o 
  -5   1   9     1090.70     1058.34     12.69 o 
  -4   1   9      471.65      440.13      6.08 o 
  -3   1   9      840.71      785.84      9.87 o 
  -2   1   9        2.25        0.47      0.24 o 
  -1   1   9        2.99        2.00      0.32 o 
   0   1   9      218.80      215.74      2.93 o 
   1   1   9      156.08      153.90      2.97 o 
   2   1   9       17.71       16.06      0.76 o 
   3   1   9       26.54       27.46      1.24 o 
   4   1   9       25.24       26.86      1.47 o 
   5   1   9        5.13        4.96      1.05 o 
 -12   2   9        2.11        4.99      2.65 o 
 -11   2   9       57.57       64.87      5.65 o 
 -10   2   9      124.01      128.80      7.66 o 
  -9   2   9       16.93       16.10      2.28 o 
  -8   2   9      482.73      503.92      7.41 o 
  -7   2   9      837.05      850.42     12.57 o 
  -6   2   9       80.27       87.27      1.91 o 
  -5   2   9     1467.34     1424.28     16.63 o 
  -4   2   9      149.39      125.87      2.47 o 
  -3   2   9      253.00      223.96      7.58 o 
  -2   2   9       68.08       52.29      1.05 o 
  -1   2   9       28.96       33.55      0.78 o 
   0   2   9       77.18       78.79      1.55 o 
   1   2   9        5.98        5.42      0.65 o 
   2   2   9       96.63      100.72      1.69 o 
   3   2   9      197.10      198.78      3.24 o 
   4   2   9        1.09        1.84      0.68 o 
   5   2   9       56.79       57.31      2.08 o 
 -12   3   9       68.87       68.70      6.10 o 
 -11   3   9        4.51        5.52      1.07 o 
 -10   3   9      214.80      221.61      9.69 o 
  -9   3   9      109.05      108.38      2.96 o 
  -8   3   9       15.75       15.86      1.44 o 
  -7   3   9      364.88      361.04      6.59 o 
  -6   3   9        4.15        5.28      1.66 o 
  -5   3   9      210.66      202.87      5.02 o 
  -4   3   9      385.87      315.99      4.71 o 
  -3   3   9        1.34        2.43      0.34 o 
  -2   3   9     1131.25      966.79      8.67 o 
  -1   3   9        0.24        0.90      0.27 o 
   0   3   9      245.31      216.85      2.96 o 
   1   3   9      166.36      160.09      2.48 o 
   2   3   9       22.26       23.85      0.84 o 
   3   3   9       52.86       49.84      1.80 o 
   4   3   9       80.83       83.97      2.82 o 
   5   3   9       21.04       20.27      1.43 o 
 -12   4   9        4.50        4.07      1.18 o 
 -11   4   9        0.20        0.07      0.77 o 
 -10   4   9        0.46        0.11      0.72 o 
  -9   4   9       21.33       21.88      2.39 o 
  -8   4   9        0.15       -0.15      0.52 o 
  -7   4   9       39.23       35.83      2.18 o 
  -6   4   9        3.57        2.19      0.57 o 
  -5   4   9       38.81       34.67      1.21 o 
  -4   4   9        2.07        0.01      0.31 o 
  -3   4   9        5.39        5.81      0.88 o 
  -2   4   9        5.79        2.01      0.53 o 
  -1   4   9       31.51       30.54      0.87 o 
   0   4   9       66.82       59.70      1.37 o 
   1   4   9       75.47       73.18      1.56 o 
   2   4   9       71.42       72.72      1.40 o 
   3   4   9       51.86       48.79      1.54 o 
   4   4   9        0.65        0.85      0.88 o 
   5   4   9       45.28       44.53      2.18 o 
 -11   5   9        9.30        9.40      2.20 o 
 -10   5   9        0.15       -0.17      0.69 o 
  -9   5   9       13.07       14.29      1.02 o 
  -8   5   9       82.84       79.07      2.14 o 
  -7   5   9        5.32        3.13      0.58 o 
  -6   5   9      114.62      116.05      2.64 o 
  -5   5   9       49.81       56.47      1.74 o 
  -4   5   9      131.69      113.10      2.40 o 
  -3   5   9      289.89      285.40      3.74 o 
  -2   5   9      721.03      627.58      5.63 o 
  -1   5   9       59.27       52.65      1.15 o 
   0   5   9      231.97      214.19      3.43 o 
   1   5   9       62.75       67.26      1.51 o 
   2   5   9        0.00        0.54      0.48 o 
   3   5   9       29.30       29.64      1.30 o 
   4   5   9       17.91       18.27      2.00 o 
   5   5   9       13.23       12.58      1.27 o 
 -11   6   9       18.07       17.01      1.81 o 
 -10   6   9       23.10       24.14      1.33 o 
  -9   6   9       10.90       12.46      1.16 o 
  -8   6   9       75.75       74.36      2.18 o 
  -7   6   9       90.11       87.04      2.36 o 
  -6   6   9       17.92       18.85      1.14 o 
  -5   6   9       72.68       66.95      1.99 o 
  -4   6   9      482.98      498.06      7.11 o 
  -3   6   9      104.19      104.47      1.99 o 
  -2   6   9      176.38      188.60      2.35 o 
  -1   6   9      238.80      240.79      2.97 o 
   0   6   9      207.83      196.65      2.85 o 
   1   6   9        3.41        2.87      0.47 o 
   2   6   9      403.34      408.97      5.60 o 
   3   6   9       67.00       66.29      2.06 o 
   4   6   9        8.53        6.78      1.21 o 
   5   6   9       52.05       58.77      3.53 o 
 -11   7   9        2.42        0.77      1.05 o 
 -10   7   9       73.34       76.29      4.64 o 
  -9   7   9       74.22       75.90      2.34 o 
  -8   7   9        2.56        1.86      0.63 o 
  -7   7   9       10.57       11.08      1.01 o 
  -6   7   9       69.37       73.73      2.19 o 
  -5   7   9      310.40      295.15      5.11 o 
  -4   7   9       13.28       14.83      0.84 o 
  -3   7   9      451.69      435.52      5.75 o 
  -2   7   9      245.34      246.48      3.33 o 
  -1   7   9       13.36       16.41      0.95 o 
   0   7   9      360.80      361.97      4.89 o 
   1   7   9       53.40       52.70      1.37 o 
   2   7   9        0.77        0.80      0.53 o 
   3   7   9       22.07       23.89      1.55 o 
   4   7   9       82.22       84.64      3.20 o 
   5   7   9        0.08        1.36      1.36 o 
 -11   8   9        0.04       -0.97      0.95 o 
 -10   8   9        0.04       -0.03      0.70 o 
  -9   8   9       43.52       40.68      1.81 o 
  -8   8   9        3.21        3.41      0.87 o 
  -7   8   9      138.08      132.49      3.22 o 
  -6   8   9        9.78        9.83      1.00 o 
  -5   8   9      156.16      141.60      2.75 o 
  -4   8   9       33.28       30.25      1.01 o 
  -3   8   9        4.96        4.05      0.84 o 
  -2   8   9        0.24        0.26      0.39 o 
  -1   8   9      135.31      148.25      2.85 o 
   0   8   9       12.20       13.69      0.87 o 
   1   8   9      101.82      107.22      2.02 o 
   2   8   9       27.00       28.45      1.41 o 
   3   8   9        0.21        0.71      0.86 o 
   4   8   9       49.26       44.72      2.46 o 
 -10   9   9        1.99        1.35      0.86 o 
  -9   9   9        0.02       -0.09      0.65 o 
  -8   9   9       18.48       16.56      1.33 o 
  -7   9   9       14.03       14.22      0.97 o 
  -6   9   9       36.53       35.97      1.94 o 
  -5   9   9      182.08      174.96      3.24 o 
  -4   9   9        0.02        0.47      0.38 o 
  -3   9   9      170.23      160.24      2.72 o 
  -2   9   9      119.52      126.64      2.42 o 
  -1   9   9       13.12       16.86      0.94 o 
   0   9   9       86.00       90.96      3.39 o 
   1   9   9        0.48        1.53      0.48 o 
   2   9   9       14.11       13.86      1.10 o 
   3   9   9        0.05        0.28      0.81 o 
   4   9   9       79.32       82.94      3.31 o 
 -10  10   9        5.62        6.65      1.56 o 
  -9  10   9        9.34        8.70      1.24 o 
  -8  10   9       35.90       35.74      1.88 o 
  -7  10   9      161.79      159.49      3.20 o 
  -6  10   9       45.90       40.94      1.56 o 
  -5  10   9      131.45      120.46      2.68 o 
  -4  10   9      279.09      283.83      5.19 o 
  -3  10   9       98.04      101.86      2.24 o 
  -2  10   9        9.87       10.36      0.81 o 
  -1  10   9      815.01      839.73     11.68 o 
   0  10   9      201.86      213.18      4.14 o 
   1  10   9      356.06      373.27      6.54 o 
   2  10   9      279.39      300.82      5.09 o 
   3  10   9        0.13        0.15      0.90 o 
   4  10   9      127.03      140.09      9.50 o 
 -10  11   9       30.10       30.24      2.60 o 
  -9  11   9      112.53      118.21      3.73 o 
  -8  11   9       18.47       17.79      1.61 o 
  -7  11   9       22.75       19.52      2.09 o 
  -6  11   9      203.83      207.34      4.53 o 
  -5  11   9      157.15      171.18      4.73 o 
  -4  11   9       55.38       54.54      1.74 o 
  -3  11   9      407.59      419.13      5.55 o 
  -2  11   9       58.22       52.73      1.72 o 
  -1  11   9       32.89       31.23      2.26 o 
   0  11   9      131.47      137.52      4.11 o 
   1  11   9       79.82       87.56      2.68 o 
   2  11   9       30.12       28.63      1.96 o 
   3  11   9       27.42       26.65      2.31 o 
  -9  12   9        5.27        5.37      1.59 o 
  -8  12   9        3.21        3.48      1.04 o 
  -7  12   9       56.48       55.26      3.44 o 
  -6  12   9       18.96       16.73      1.47 o 
  -5  12   9       20.05       19.30      1.50 o 
  -4  12   9      108.56      101.90      3.20 o 
  -3  12   9       13.89       13.59      1.14 o 
  -2  12   9      141.75      142.46      3.43 o 
  -1  12   9       14.97       15.70      1.51 o 
   0  12   9        2.21        1.17      0.65 o 
   1  12   9        0.03        0.38      0.69 o 
   2  12   9       31.46       32.49      1.75 o 
   3  12   9        1.43        0.83      1.24 o 
  -9  13   9       21.01       16.38      2.22 o 
  -8  13   9        5.96        3.27      1.15 o 
  -7  13   9        8.36        5.78      1.26 o 
  -6  13   9        5.59        5.13      1.39 o 
  -5  13   9        3.87        5.03      1.48 o 
  -4  13   9       17.05       14.83      1.48 o 
  -3  13   9        2.45        1.07      0.73 o 
  -2  13   9        5.26        4.61      1.08 o 
  -1  13   9       27.90       26.11      3.35 o 
   0  13   9        0.01        0.26      0.60 o 
   1  13   9       62.73       66.19      3.03 o 
   2  13   9        4.86        5.70      1.52 o 
  -8  14   9        1.60        1.41      1.50 o 
  -7  14   9       70.25       82.14      5.80 o 
  -5  14   9       35.97       36.27      2.19 o 
  -4  14   9       44.96       40.72      2.64 o 
  -3  14   9       26.64       23.68      3.12 o 
  -2  14   9       24.09       24.18      4.74 o 
  -1  14   9       31.67       33.25      2.04 o 
   0  14   9       44.69       46.41      3.83 o 
   1  14   9        7.76        5.38      1.03 o 
  -6  15   9       84.56       87.10      5.16 o 
  -5  15   9        3.35        2.90      1.26 o 
  -4  15   9        5.95        2.95      1.85 o 
  -3  15   9       89.43       92.04      5.86 o 
  -2  15   9       43.26       44.67      2.85 o 
  -1  15   9       63.85       68.20      2.81 o 
   0  15   9        8.41        6.70      2.14 o 
  -5  16   9       16.00       16.64      2.30 o 
  -4  16   9       26.70       21.89      3.10 o 
  -3  16   9        0.38       -0.53      1.26 o 
  -2  16   9        2.22        1.84      1.04 o 
  -1  16   9       50.14       50.75      3.83 o 
 -11   0  10       25.47       28.88      4.17 o 
 -10   0  10       40.65       48.03      4.86 o 
  -9   0  10      217.90      221.16      9.88 o 
  -8   0  10      121.77      123.78      3.29 o 
  -7   0  10      577.91      591.58     10.98 o 
  -6   0  10        3.08        3.93      1.39 o 
  -5   0  10       27.26       21.73      1.44 o 
  -4   0  10      368.86      367.04      7.71 o 
  -3   0  10     1139.95     1056.43     23.82 o 
  -2   0  10       38.00       30.83      1.15 o 
  -1   0  10      538.25      516.70      7.00 o 
   0   0  10      319.83      330.56      6.20 o 
   1   0  10        5.57        5.54      0.84 o 
   2   0  10      184.62      192.81      5.34 o 
   3   0  10      221.82      232.83      6.54 o 
   4   0  10        0.01        1.74      1.19 o 
   5   0  10      131.62      124.31      7.72 o 
 -12   1  10       27.30       34.57      4.73 o 
 -11   1  10       69.52       65.41      5.78 o 
 -10   1  10        7.47        9.68      2.95 o 
  -9   1  10      232.02      250.67      5.94 o 
  -8   1  10       54.96       47.35      2.78 o 
  -7   1  10       72.57       72.50      1.78 o 
  -6   1  10       67.06       59.35      1.90 o 
  -5   1  10       17.13       16.63      0.93 o 
  -4   1  10       40.17       40.61      1.39 o 
  -3   1  10        0.21        0.35      0.27 o 
  -2   1  10      178.12      180.79      2.19 o 
  -1   1  10      280.28      274.32      3.26 o 
   0   1  10        3.88        4.13      0.50 o 
   1   1  10      288.04      279.56      3.71 o 
   2   1  10       91.72       92.59      1.92 o 
   3   1  10        4.34        3.45      0.92 o 
   4   1  10       69.29       68.37      2.53 o 
   5   1  10       38.86       37.74      3.25 o 
 -12   2  10       13.93       12.30      3.59 o 
 -11   2  10       18.54       13.93      3.38 o 
 -10   2  10       17.29       16.71      2.42 o 
  -9   2  10      222.40      227.01      4.71 o 
  -8   2  10      172.97      170.17      3.84 o 
  -7   2  10      279.57      288.14      4.41 o 
  -6   2  10      383.10      357.50      5.27 o 
  -5   2  10       35.16       35.03      1.95 o 
  -4   2  10       40.80       29.01      1.22 o 
  -3   2  10        6.41        8.06      0.51 o 
  -2   2  10       58.35       62.12      1.20 o 
  -1   2  10       24.90       24.24      0.85 o 
   0   2  10       42.96       38.03      1.13 o 
   1   2  10        0.50        0.65      0.39 o 
   2   2  10       10.55        9.80      0.67 o 
   3   2  10        0.20        1.03      0.84 o 
   4   2  10        0.01       -0.52      0.85 o 
   5   2  10        9.87       10.62      2.15 o 
 -12   3  10       45.15       48.70      5.61 o 
 -11   3  10      122.13      126.40      3.95 o 
 -10   3  10       15.41       16.03      1.42 o 
  -9   3  10      358.12      364.11      7.85 o 
  -8   3  10       54.28       57.46      2.39 o 
  -7   3  10      155.10      150.82      4.56 o 
  -6   3  10      116.95      106.35      2.32 o 
  -5   3  10       24.03       22.48      1.08 o 
  -4   3  10        1.37        0.79      0.54 o 
  -3   3  10       73.94       78.11      1.49 o 
  -2   3  10       20.28       21.90      0.70 o 
  -1   3  10       17.10       16.55      0.71 o 
   0   3  10        0.18        0.19      0.34 o 
   1   3  10       34.72       35.92      1.15 o 
   2   3  10       12.28       10.69      0.86 o 
   3   3  10       31.39       31.42      1.72 o 
   4   3  10        5.64        4.40      1.17 o 
   5   3  10       91.46       94.10      3.64 o 
 -12   4  10        2.43        0.91      1.03 o 
 -11   4  10       52.07       56.29      2.73 o 
 -10   4  10       22.73       26.44      1.86 o 
  -9   4  10       14.14       16.27      2.61 o 
  -8   4  10       52.05       46.92      2.05 o 
  -7   4  10       48.78       45.37      2.22 o 
  -6   4  10     1050.26      995.18     12.32 o 
  -5   4  10       20.74       20.72      1.16 o 
  -4   4  10      951.46      840.30     10.69 o 
  -3   4  10      262.20      264.20      3.36 o 
  -2   4  10        2.17        1.08      0.30 o 
  -1   4  10      339.12      331.31      3.79 o 
   0   4  10      266.42      273.18      3.64 o 
   1   4  10       20.84       23.82      0.98 o 
   2   4  10      115.25      116.00      2.47 o 
   3   4  10      197.56      209.76      4.42 o 
   4   4  10        3.57        1.34      1.00 o 
 -11   5  10        1.23        1.92      1.02 o 
 -10   5  10        4.04        4.08      0.98 o 
  -9   5  10       13.99       15.85      1.41 o 
  -8   5  10      120.58      119.89      3.48 o 
  -7   5  10       21.53       19.61      2.39 o 
  -6   5  10      119.17      118.36      2.82 o 
  -5   5  10      114.30      109.43      2.46 o 
  -4   5  10       95.61       84.66      2.59 o 
  -3   5  10        1.72        1.06      0.32 o 
  -2   5  10      633.47      625.08      6.16 o 
  -1   5  10      277.74      273.56      3.32 o 
   0   5  10       94.47       91.90      1.84 o 
   1   5  10      331.66      332.20      4.26 o 
   2   5  10      114.56      117.62      2.85 o 
   3   5  10       87.41       85.43      4.38 o 
   4   5  10       80.32       84.69      3.37 o 
 -11   6  10        4.76        3.59      1.24 o 
 -10   6  10        4.33        4.35      1.09 o 
  -9   6  10        6.05        5.16      1.27 o 
  -8   6  10        4.57        4.02      1.02 o 
  -7   6  10        8.07        8.57      0.93 o 
  -6   6  10        6.74        5.20      1.06 o 
  -5   6  10       26.13       22.35      1.30 o 
  -4   6  10       13.90       18.15      1.23 o 
  -3   6  10       64.06       55.47      1.29 o 
  -2   6  10        6.61        7.11      0.51 o 
  -1   6  10       22.68       21.51      0.90 o 
   0   6  10       26.19       26.60      1.17 o 
   1   6  10       14.27       14.22      0.83 o 
   2   6  10       20.19       23.02      1.64 o 
   3   6  10        4.83        4.27      1.01 o 
   4   6  10        0.18        0.41      1.22 o 
 -11   7  10        0.06        0.57      1.04 o 
 -10   7  10        1.35        2.21      1.10 o 
  -9   7  10        5.65        7.07      0.96 o 
  -8   7  10       34.57       32.53      1.59 o 
  -7   7  10        5.42        5.83      0.86 o 
  -6   7  10      107.46      112.11      2.88 o 
  -5   7  10       27.89       28.23      1.69 o 
  -4   7  10        0.17        1.44      0.47 o 
  -3   7  10        0.06        0.50      0.34 o 
  -2   7  10      113.27      112.05      2.24 o 
  -1   7  10       12.75       13.99      0.76 o 
   0   7  10        9.17        9.33      0.72 o 
   1   7  10        3.06        3.43      0.55 o 
   2   7  10       49.85       49.13      1.65 o 
   3   7  10        0.09        0.19      0.87 o 
   4   7  10        3.16        1.57      2.67 o 
 -11   8  10        2.15        2.16      1.19 o 
 -10   8  10       45.54       47.23      2.20 o 
  -9   8  10      123.97      124.12      3.24 o 
  -8   8  10       24.11       22.62      1.45 o 
  -7   8  10      496.28      495.81      7.83 o 
  -6   8  10      139.69      138.57      3.36 o 
  -5   8  10      165.41      165.55      3.94 o 
  -4   8  10      573.81      578.94      6.52 o 
  -3   8  10       11.42        7.46      0.68 o 
  -2   8  10       75.23       71.33      1.79 o 
  -1   8  10       23.51       19.26      2.02 o 
   0   8  10      132.47      141.04      2.44 o 
   1   8  10        7.02        7.50      0.84 o 
   2   8  10       74.41       73.32      2.19 o 
   3   8  10       28.70       29.98      2.05 o 
   4   8  10        3.18        3.45      1.40 o 
 -10   9  10        5.65        4.56      1.02 o 
  -9   9  10      125.47      129.52      3.73 o 
  -8   9  10      161.76      162.73      3.89 o 
  -7   9  10        0.32        1.14      0.58 o 
  -6   9  10       86.11       83.74      2.19 o 
  -5   9  10      416.63      430.39      5.81 o 
  -4   9  10       76.43       83.72      1.85 o 
  -3   9  10      545.48      561.49      6.90 o 
  -2   9  10      360.47      379.08      5.19 o 
  -1   9  10        4.54        4.84      0.67 o 
   0   9  10      241.93      256.58      3.87 o 
   1   9  10       75.88       78.12      2.26 o 
   2   9  10       61.26       65.03      2.08 o 
   3   9  10        0.27        1.74      1.04 o 
 -10  10  10       17.49       19.22      2.20 o 
  -9  10  10        0.01        0.27      0.73 o 
  -8  10  10       19.70       17.74      1.48 o 
  -7  10  10       30.20       32.86      1.82 o 
  -6  10  10        0.09       -0.29      0.62 o 
  -5  10  10       23.92       25.99      2.93 o 
  -4  10  10       20.80       20.65      1.25 o 
  -3  10  10       13.48       15.01      1.34 o 
  -2  10  10       46.88       50.36      2.06 o 
  -1  10  10       40.44       40.74      1.87 o 
   0  10  10       52.22       55.55      1.92 o 
   1  10  10        1.63        1.67      0.78 o 
   2  10  10       25.19       26.42      1.60 o 
   3  10  10       32.26       34.43      2.20 o 
  -9  11  10        3.66        2.96      1.15 o 
  -8  11  10        3.77        3.48      1.04 o 
  -7  11  10        0.54        0.61      0.74 o 
  -6  11  10        6.76        5.94      1.20 o 
  -5  11  10       90.95       94.06      2.22 o 
  -4  11  10      103.90      101.24      5.22 o 
  -3  11  10      146.94      144.03      3.06 o 
  -2  11  10       92.16       95.15      5.31 o 
  -1  11  10        5.58        4.86      1.09 o 
   0  11  10       49.91       55.34      1.90 o 
   1  11  10        4.71        5.18      0.95 o 
   2  11  10       47.56       54.94      2.15 o 
  -9  12  10       20.27       16.84      2.30 o 
  -8  12  10       45.92       40.79      3.75 o 
  -7  12  10      173.74      183.52      4.85 o 
  -6  12  10        6.10        4.85      1.06 o 
  -5  12  10       50.57       50.34      2.37 o 
  -4  12  10       96.05       90.48      3.41 o 
  -3  12  10       55.25       53.91      2.86 o 
  -2  12  10       51.30       54.86      2.46 o 
  -1  12  10       58.40       62.35      3.35 o 
   0  12  10        8.52       10.27      1.08 o 
   1  12  10       23.72       22.20      1.53 o 
   2  12  10       12.32       13.42      2.20 o 
  -8  13  10       37.21       38.44      4.24 o 
  -7  13  10        1.34        2.26      1.09 o 
  -6  13  10       76.71       72.48      3.42 o 
  -5  13  10       59.46       63.48      3.65 o 
  -4  13  10        3.50        4.99      1.26 o 
  -3  13  10        0.72        0.93      0.71 o 
  -2  13  10      204.89      209.73      5.87 o 
  -1  13  10       66.89       72.39      5.70 o 
   0  13  10       71.79       76.96      4.79 o 
   1  13  10       80.51       81.51      2.84 o 
  -7  14  10       31.16       34.45      4.24 o 
  -6  14  10       14.06       11.73      1.71 o 
  -5  14  10       85.01       81.11      3.48 o 
  -4  14  10       27.02       22.20      2.02 o 
  -3  14  10       72.50       73.63      4.42 o 
  -2  14  10        5.06        7.01      2.51 o 
  -1  14  10       37.43       38.94      2.17 o 
   0  14  10       78.81       80.79      5.05 o 
  -6  15  10        1.18        1.52      1.17 o 
  -5  15  10        0.11        0.60      1.14 o 
  -4  15  10        6.83        6.02      1.48 o 
  -3  15  10       51.63       51.53      2.38 o 
  -2  15  10       22.00       21.54      4.01 o 
  -1  15  10       88.85       88.58      3.15 o 
  -4  16  10        6.48        4.58      1.84 o 
  -3  16  10        2.02        2.40      1.63 o 
 -12   1  11       24.66       19.88      4.09 o 
 -11   1  11      147.44      164.12      9.31 o 
 -10   1  11       24.62       22.23      1.44 o 
  -9   1  11        8.61       10.19      1.43 o 
  -8   1  11       20.33       19.55      1.01 o 
  -7   1  11      315.31      309.03      4.86 o 
  -6   1  11       56.86       53.80      2.11 o 
  -5   1  11      388.45      364.84      5.59 o 
  -4   1  11       73.14       76.31      2.08 o 
  -3   1  11        1.81        1.51      0.57 o 
  -2   1  11      241.26      247.86      2.83 o 
  -1   1  11      201.27      198.26      2.91 o 
   0   1  11        6.70        6.95      0.74 o 
   1   1  11      273.17      282.80      3.85 o 
   2   1  11        1.54        1.84      0.61 o 
   3   1  11       60.73       60.48      2.96 o 
   4   1  11       31.20       27.94      1.94 o 
 -12   2  11       30.12       31.30      4.86 o 
 -11   2  11       63.97       64.95      2.75 o 
 -10   2  11      123.08      118.88      3.74 o 
  -9   2  11       18.08       20.12      1.01 o 
  -8   2  11        1.62        0.80      0.47 o 
  -7   2  11       81.97       81.78      2.06 o 
  -6   2  11      192.15      201.12      3.65 o 
  -5   2  11       89.30       83.09      2.16 o 
  -4   2  11       80.16       81.79      2.17 o 
  -3   2  11      607.91      593.18      6.37 o 
  -2   2  11       95.08       90.59      1.41 o 
  -1   2  11       74.51       72.08      1.60 o 
   0   2  11      220.99      219.50      3.21 o 
   1   2  11      171.59      175.53      2.81 o 
   2   2  11       15.61       15.19      1.01 o 
   3   2  11      148.20      149.45      5.66 o 
   4   2  11       17.67       17.54      1.60 o 
 -12   3  11       14.95       13.62      3.18 o 
 -11   3  11       25.52       25.24      3.00 o 
 -10   3  11      308.62      316.15      7.41 o 
  -9   3  11       15.71       12.90      1.73 o 
  -8   3  11      497.65      485.50      8.35 o 
  -7   3  11      179.96      175.98      4.58 o 
  -6   3  11        5.52        3.57      0.60 o 
  -5   3  11      535.88      521.29      7.85 o 
  -4   3  11      389.00      386.55      5.93 o 
  -3   3  11       59.49       49.56      1.22 o 
  -2   3  11      385.61      377.74      4.22 o 
  -1   3  11      168.54      170.22      2.66 o 
   0   3  11       15.91       16.16      0.88 o 
   1   3  11       65.51       68.04      1.63 o 
   2   3  11       89.09       92.12      2.22 o 
   3   3  11       13.81       14.07      1.39 o 
   4   3  11       91.43       94.60      5.42 o 
 -11   4  11       50.47       47.87      2.63 o 
 -10   4  11        1.11       -0.17      0.73 o 
  -9   4  11       42.34       39.85      3.34 o 
  -8   4  11       13.02       12.96      1.04 o 
  -7   4  11        0.46        0.03      0.46 o 
  -6   4  11      122.82      123.62      3.03 o 
  -5   4  11       70.91       68.40      3.04 o 
  -4   4  11       94.86       89.20      2.40 o 
  -3   4  11      126.51      118.90      2.12 o 
  -2   4  11       11.74       13.46      0.68 o 
  -1   4  11      147.68      144.80      2.42 o 
   0   4  11       95.44       97.52      1.98 o 
   1   4  11       86.51       88.95      1.89 o 
   2   4  11       13.67       12.96      0.98 o 
   3   4  11        4.59        4.10      1.12 o 
   4   4  11        2.29        3.15      1.09 o 
 -11   5  11        0.02        0.08      0.90 o 
 -10   5  11       88.89       82.52      6.56 o 
  -9   5  11       16.63       17.91      1.69 o 
  -8   5  11      169.93      156.07      4.76 o 
  -7   5  11        0.21        0.75      0.53 o 
  -6   5  11        4.74        3.84      0.85 o 
  -5   5  11       24.12       23.60      1.38 o 
  -4   5  11       51.67       47.55      1.71 o 
  -3   5  11       32.11       37.75      1.29 o 
  -2   5  11       13.95       13.02      0.65 o 
  -1   5  11      301.13      315.95      4.09 o 
   0   5  11       26.57       29.06      1.69 o 
   1   5  11       93.76      104.40      2.07 o 
   2   5  11      126.34      137.14      2.83 o 
   3   5  11        0.83        2.68      0.93 o 
 -11   6  11        0.14        0.26      0.98 o 
 -10   6  11      102.87      105.21      4.20 o 
  -9   6  11       46.18       47.12      2.38 o 
  -8   6  11        4.52        6.75      1.26 o 
  -7   6  11       13.24       13.48      1.54 o 
  -6   6  11      246.35      247.87      4.93 o 
  -5   6  11      116.63      116.90      3.36 o 
  -4   6  11      173.38      174.96      3.40 o 
  -3   6  11      274.84      277.30      3.99 o 
  -2   6  11      107.32      102.84      2.04 o 
  -1   6  11       56.18       57.41      1.45 o 
   0   6  11      212.32      218.74      3.26 o 
   1   6  11       12.34       11.95      1.14 o 
   2   6  11       21.61       21.00      1.21 o 
   3   6  11       36.22       38.06      2.83 o 
 -11   7  11       87.17      100.44      4.58 o 
 -10   7  11       10.41       11.21      1.65 o 
  -9   7  11       42.73       43.03      2.41 o 
  -8   7  11      203.66      205.73      5.28 o 
  -7   7  11       36.12       34.03      1.67 o 
  -6   7  11      153.90      153.60      3.87 o 
  -5   7  11      102.81      100.02      2.43 o 
  -4   7  11       39.75       43.54      1.41 o 
  -3   7  11        2.23        1.84      0.77 o 
  -2   7  11      148.96      157.16      2.66 o 
  -1   7  11       37.78       35.25      1.20 o 
   0   7  11        1.77        1.33      0.48 o 
   1   7  11       20.07       19.41      0.97 o 
   2   7  11       36.69       38.99      1.56 o 
   3   7  11        5.79        5.84      1.28 o 
 -11   8  11        0.39        1.41      1.52 o 
 -10   8  11        5.18        5.23      1.37 o 
  -9   8  11       26.62       23.61      2.98 o 
  -8   8  11       12.59       11.66      1.20 o 
  -7   8  11      123.26      125.88      3.26 o 
  -6   8  11       45.88       50.12      1.58 o 
  -5   8  11       23.29       26.86      1.36 o 
  -4   8  11       41.70       44.66      1.51 o 
  -3   8  11       47.24       44.23      1.40 o 
  -2   8  11       40.24       42.85      1.45 o 
  -1   8  11       18.15       14.96      0.93 o 
   0   8  11        2.16        2.19      0.55 o 
   1   8  11       22.81       23.40      1.28 o 
   2   8  11       31.51       30.66      1.54 o 
   3   8  11       16.70       17.64      2.49 o 
 -10   9  11        7.47        5.92      2.11 o 
  -9   9  11       29.80       28.91      1.88 o 
  -8   9  11       60.99       59.69      2.32 o 
  -7   9  11        4.94        4.82      0.79 o 
  -6   9  11       24.24       22.65      1.38 o 
  -5   9  11        8.77        9.90      1.20 o 
  -4   9  11       40.56       42.53      1.79 o 
  -3   9  11       28.09       27.40      1.19 o 
  -2   9  11       64.22       65.06      2.33 o 
  -1   9  11       16.17       13.92      0.96 o 
   0   9  11        2.39        3.26      0.67 o 
   1   9  11        1.21        1.47      0.68 o 
   2   9  11       17.86       17.18      1.24 o 
 -10  10  11       21.63       25.27      3.28 o 
  -9  10  11       52.85       61.09      4.07 o 
  -8  10  11       30.06       25.05      1.86 o 
  -7  10  11      218.41      223.88      4.15 o 
  -6  10  11      243.68      263.02      4.89 o 
  -5  10  11       14.16       12.37      1.17 o 
  -4  10  11      185.94      187.72      6.79 o 
  -3  10  11      107.13      113.43      2.67 o 
  -2  10  11       48.68       52.66      2.13 o 
  -1  10  11        6.47        5.12      1.09 o 
   0  10  11       13.50       16.25      1.30 o 
   1  10  11       97.74      102.08      3.03 o 
   2  10  11       12.55       11.95      1.21 o 
  -9  11  11       72.18       69.95      3.72 o 
  -8  11  11       63.81       66.78      3.65 o 
  -7  11  11        0.96        1.81      0.76 o 
  -6  11  11       92.67       97.08      2.82 o 
  -5  11  11       57.85       61.97      3.07 o 
  -4  11  11       41.09       42.59      2.13 o 
  -3  11  11        8.66        8.52      1.03 o 
  -2  11  11       45.79       48.67      4.87 o 
  -1  11  11      218.22      230.41      5.65 o 
   0  11  11      102.62      106.62      2.39 o 
   1  11  11       91.38       90.27      5.41 o 
  -9  12  11        0.05        0.12      1.27 o 
  -8  12  11       17.75       15.15      1.75 o 
  -7  12  11       17.06       13.67      1.35 o 
  -6  12  11        1.36        1.26      0.96 o 
  -5  12  11       65.92       62.63      2.59 o 
  -4  12  11        6.63        4.17      1.16 o 
  -3  12  11       44.50       42.31      2.06 o 
  -2  12  11       36.14       40.63      2.33 o 
  -1  12  11       18.57       19.36      1.66 o 
   0  12  11       75.49       76.97      3.32 o 
   1  12  11        1.13        1.97      0.85 o 
  -8  13  11        4.54        6.28      1.80 o 
  -7  13  11       44.04       48.47      3.58 o 
  -6  13  11       17.55       20.30      2.85 o 
  -5  13  11       91.53       91.41      3.65 o 
  -4  13  11       29.73       29.61      2.24 o 
  -3  13  11       11.96       14.49      1.42 o 
  -2  13  11       31.85       33.65      2.06 o 
  -1  13  11        7.34        6.02      1.14 o 
   0  13  11       12.52       15.11      2.59 o 
  -7  14  11        3.21        3.08      1.82 o 
  -6  14  11      108.09      111.43      4.23 o 
  -5  14  11      147.75      141.52      4.73 o 
  -4  14  11       84.42       79.10      5.91 o 
  -3  14  11      224.36      230.02      5.41 o 
  -2  14  11       13.40       13.36      1.51 o 
  -1  14  11       82.58       93.90     10.71 o 
  -5  15  11       12.89       15.41      2.01 o 
  -4  15  11      118.05      125.06      5.97 o 
  -3  15  11       71.82       76.12      4.47 o 
 -11   0  12      133.57      157.90      9.24 o 
 -10   0  12       24.57       26.30      1.77 o 
  -9   0  12      497.61      514.17     18.42 o 
  -8   0  12       55.66       57.15      3.52 o 
  -7   0  12       91.04       89.38      3.28 o 
  -6   0  12      542.43      530.66     12.57 o 
  -5   0  12      217.73      219.12      5.76 o 
  -4   0  12      157.52      156.86      4.70 o 
  -3   0  12      647.63      680.99     10.57 o 
  -2   0  12       18.60       15.62      1.54 o 
  -1   0  12      234.29      247.94      4.96 o 
   0   0  12       11.20       11.18      1.15 o 
   1   0  12        0.10       -0.10      0.65 o 
   2   0  12      166.13      159.47      6.71 o 
   3   0  12        4.45        3.41      1.44 o 
 -12   1  12        5.61        5.78      2.95 o 
 -11   1  12       31.97       33.22      2.06 o 
 -10   1  12       27.40       31.95      2.13 o 
  -9   1  12        0.07        0.12      0.51 o 
  -8   1  12       68.43       71.37      2.03 o 
  -7   1  12      146.10      147.09      3.66 o 
  -6   1  12        1.62        0.64      0.48 o 
  -5   1  12      129.79      129.51      2.95 o 
  -4   1  12      106.80      105.94      2.65 o 
  -3   1  12       21.16       19.97      0.97 o 
  -2   1  12       25.62       26.12      0.90 o 
  -1   1  12      125.81      130.70      2.35 o 
   0   1  12       24.51       22.98      1.05 o 
   1   1  12        4.43        6.85      0.77 o 
   2   1  12       26.95       26.41      1.69 o 
   3   1  12       19.82       17.82      1.58 o 
 -12   2  12       53.22       58.87      5.06 o 
 -11   2  12        0.00        0.32      0.88 o 
 -10   2  12        2.12        1.67      0.61 o 
  -9   2  12        3.06        2.14      0.58 o 
  -8   2  12       24.51       24.52      1.25 o 
  -7   2  12       38.15       37.08      1.51 o 
  -6   2  12       17.71       15.84      1.46 o 
  -5   2  12       16.92       14.15      1.07 o 
  -4   2  12        9.88        9.56      0.92 o 
  -3   2  12       17.61       17.14      0.78 o 
  -2   2  12        0.00        0.51      0.34 o 
  -1   2  12       67.08       67.38      1.65 o 
   0   2  12       49.77       49.15      1.42 o 
   1   2  12       15.34       14.98      0.91 o 
   2   2  12       33.59       29.75      1.76 o 
   3   2  12        5.36        5.70      1.34 o 
 -11   3  12        7.73        7.29      1.79 o 
 -10   3  12        1.57        2.56      1.18 o 
  -9   3  12        0.74        0.81      0.58 o 
  -8   3  12        2.59        2.85      0.74 o 
  -7   3  12       57.45       59.70      2.07 o 
  -6   3  12       15.07       11.90      0.98 o 
  -5   3  12       17.76       18.36      1.46 o 
  -4   3  12       35.38       31.19      1.48 o 
  -3   3  12      140.47      134.33      2.17 o 
  -2   3  12        0.42        1.24      0.38 o 
  -1   3  12      207.06      208.04      3.13 o 
   0   3  12       25.04       23.50      1.07 o 
   1   3  12        0.62        1.60      0.52 o 
   2   3  12       17.54       14.52      1.37 o 
   3   3  12       45.29       43.60      2.18 o 
 -11   4  12       21.42       22.01      1.99 o 
 -10   4  12       31.86       29.10      2.44 o 
  -9   4  12      158.42      156.36      3.54 o 
  -8   4  12      126.06      135.13      3.28 o 
  -7   4  12       38.06       36.75      1.68 o 
  -6   4  12      265.49      259.51      4.62 o 
  -5   4  12      291.33      289.43      5.00 o 
  -4   4  12        1.29        1.50      0.60 o 
  -3   4  12      424.77      434.13      4.79 o 
  -2   4  12      297.63      301.80      3.88 o 
  -1   4  12        0.03        0.32      0.41 o 
   0   4  12      373.97      379.02      4.85 o 
   1   4  12       65.49       64.16      1.64 o 
   2   4  12       35.72       35.94      1.92 o 
   3   4  12        0.33        0.64      0.89 o 
 -11   5  12       18.25       15.79      1.82 o 
 -10   5  12       53.57       55.45      2.35 o 
  -9   5  12       26.47       28.62      1.53 o 
  -8   5  12      149.16      154.31      4.79 o 
  -7   5  12      226.63      224.09      4.68 o 
  -6   5  12        7.49        5.90      1.05 o 
  -5   5  12      170.86      163.79      8.90 o 
  -4   5  12      323.20      323.32      4.81 o 
  -3   5  12        4.25        5.09      0.57 o 
  -2   5  12       32.85       32.95      1.20 o 
  -1   5  12       34.79       31.39      1.16 o 
   0   5  12      208.27      221.25      4.50 o 
   1   5  12       19.32       18.54      1.09 o 
   2   5  12      210.18      221.17      4.75 o 
   3   5  12        0.36        0.82      0.94 o 
 -11   6  12        6.58        7.73      1.54 o 
 -10   6  12       19.96       22.82      1.46 o 
  -9   6  12       32.69       34.51      1.71 o 
  -8   6  12        4.45        4.15      1.61 o 
  -7   6  12       40.97       36.61      1.95 o 
  -6   6  12       36.22       39.41      2.70 o 
  -5   6  12       62.95       66.44      2.41 o 
  -4   6  12       51.89       54.33      1.64 o 
  -3   6  12       35.53       37.51      1.33 o 
  -2   6  12       28.35       31.32      1.35 o 
  -1   6  12        3.96        4.64      0.61 o 
   0   6  12       98.42      107.32      2.19 o 
   1   6  12        8.27        8.95      1.00 o 
   2   6  12      149.32      158.95      3.92 o 
 -11   7  12        6.71        4.64      1.43 o 
 -10   7  12        0.60        1.19      1.10 o 
  -9   7  12       59.65       58.70      2.27 o 
  -8   7  12        8.44        9.22      1.90 o 
  -7   7  12       65.64       66.46      2.41 o 
  -6   7  12       40.06       36.18      1.84 o 
  -5   7  12        5.43        4.37      0.77 o 
  -4   7  12      156.67      160.11      3.02 o 
  -3   7  12        3.22        1.98      0.56 o 
  -2   7  12        5.01        3.03      0.73 o 
  -1   7  12        6.04        4.39      0.61 o 
   0   7  12      326.16      343.43      5.44 o 
   1   7  12        0.56        1.30      0.64 o 
   2   7  12      217.16      238.76      5.89 o 
 -10   8  12       72.90       75.41      9.18 o 
  -9   8  12       11.07       10.99      1.50 o 
  -8   8  12        1.92        1.02      0.77 o 
  -7   8  12        8.12        7.35      1.12 o 
  -6   8  12       89.98       92.11      3.81 o 
  -5   8  12      129.47      120.86      3.49 o 
  -4   8  12       10.49       10.21      1.36 o 
  -3   8  12       86.63       81.25      2.17 o 
  -2   8  12      285.51      285.56      5.63 o 
  -1   8  12        3.88        3.67      0.66 o 
   0   8  12       63.65       65.42      1.70 o 
   1   8  12       81.23       87.84      2.49 o 
   2   8  12       39.73       40.32      2.29 o 
 -10   9  12       62.81       62.13      5.02 o 
  -9   9  12       13.21       12.25      1.75 o 
  -8   9  12       71.69       76.00      2.76 o 
  -7   9  12       87.29       93.69      4.30 o 
  -6   9  12        4.37        5.26      1.70 o 
  -5   9  12       80.68       78.00      2.83 o 
  -4   9  12        6.01        5.39      1.05 o 
  -3   9  12       87.84       84.39      3.83 o 
  -2   9  12        2.63        3.76      0.89 o 
  -1   9  12      220.12      233.49      4.34 o 
   0   9  12        7.47        6.81      0.83 o 
   1   9  12        2.01        1.13      0.76 o 
  -9  10  12       18.50       18.37      1.84 o 
  -8  10  12       14.69       17.78      1.57 o 
  -7  10  12        7.48        6.41      1.21 o 
  -6  10  12       41.63       38.43      2.14 o 
  -5  10  12       32.64       31.31      1.93 o 
  -4  10  12       48.26       46.78      2.26 o 
  -3  10  12       66.75       66.79      2.04 o 
  -2  10  12       35.37       35.19      1.87 o 
  -1  10  12        0.92        2.11      0.79 o 
   0  10  12       19.75       16.71      1.06 o 
   1  10  12       13.51       12.26      1.25 o 
  -9  11  12       28.68       28.14      2.80 o 
  -8  11  12       28.90       31.80      1.83 o 
  -7  11  12        1.17        0.51      0.79 o 
  -6  11  12       24.46       22.92      2.31 o 
  -5  11  12        6.58        5.85      1.24 o 
  -4  11  12       42.72       46.21      2.28 o 
  -3  11  12       19.39       17.04      1.43 o 
  -2  11  12       22.43       22.63      1.73 o 
  -1  11  12       10.47        9.84      1.22 o 
   0  11  12        1.77        1.25      1.10 o 
  -8  12  12       32.62       32.08      2.13 o 
  -7  12  12        9.09        9.31      1.27 o 
  -6  12  12       36.22       41.48      3.02 o 
  -5  12  12       89.48       80.87      3.12 o 
  -4  12  12      105.20      115.88      4.12 o 
  -3  12  12      120.65      125.69      3.62 o 
  -2  12  12      133.35      136.76      4.74 o 
  -1  12  12        0.04        1.29      0.93 o 
  -7  13  12      244.82      251.76      7.73 o 
  -6  13  12       16.70       16.12      1.90 o 
  -5  13  12      131.36      131.24      4.54 o 
  -4  13  12      189.75      206.46      6.47 o 
  -3  13  12        4.13        5.35      1.78 o 
  -2  13  12       29.12       30.40      1.97 o 
  -5  14  12       75.36       76.87      3.49 o 
  -4  14  12        0.03        0.77      1.45 o 
  -3  14  12       47.72       44.99      3.51 o 
 -11   1  13       14.33       17.30      3.86 o 
 -10   1  13       49.33       51.64      1.91 o 
  -9   1  13       48.45       51.25      2.81 o 
  -8   1  13       46.56       49.12      1.82 o 
  -7   1  13      218.62      224.08      4.28 o 
  -6   1  13       14.02       10.12      0.98 o 
  -5   1  13      178.81      180.68      3.93 o 
  -4   1  13        1.20        0.69      0.63 o 
  -3   1  13        9.84       12.86      0.89 o 
  -2   1  13      163.92      168.33      3.39 o 
  -1   1  13       12.80        8.18      0.74 o 
   0   1  13      114.01      114.62      2.30 o 
   1   1  13        5.60        6.44      0.72 o 
   2   1  13        0.87        0.47      0.85 o 
 -11   2  13       24.85       24.77      2.01 o 
 -10   2  13        0.50        0.45      0.63 o 
  -9   2  13       84.19       85.45      2.84 o 
  -8   2  13       49.81       48.72      1.83 o 
  -7   2  13        9.93       10.01      0.99 o 
  -6   2  13       16.64       19.54      1.28 o 
  -5   2  13      233.88      235.00      4.48 o 
  -4   2  13       82.65       75.64      2.34 o 
  -3   2  13       15.98       16.21      1.07 o 
  -2   2  13      164.40      162.14      2.60 o 
  -1   2  13      175.60      164.33      2.78 o 
   0   2  13        2.41        1.97      0.56 o 
   1   2  13      119.31      120.94      2.35 o 
   2   2  13       50.47       51.56      2.30 o 
 -11   3  13       34.82       36.94      2.46 o 
 -10   3  13       89.31       92.75      2.71 o 
  -9   3  13        4.82        4.58      0.85 o 
  -8   3  13       18.63       19.74      1.26 o 
  -7   3  13       97.39       97.44      3.06 o 
  -6   3  13       52.51       53.64      1.95 o 
  -5   3  13        1.84        1.27      0.84 o 
  -4   3  13      193.06      187.34      5.22 o 
  -3   3  13      145.24      147.77      2.67 o 
  -2   3  13       37.53       31.95      1.10 o 
  -1   3  13        2.62        1.70      0.54 o 
   0   3  13       58.52       59.21      1.61 o 
   1   3  13       93.04      101.49      2.12 o 
   2   3  13       70.10       73.12      5.33 o 
 -11   4  13        2.39        1.88      1.09 o 
 -10   4  13        5.27        4.79      0.89 o 
  -9   4  13        1.77        1.02      0.65 o 
  -8   4  13        6.91        6.45      0.96 o 
  -7   4  13        8.23        7.34      1.00 o 
  -6   4  13        5.24        4.44      0.83 o 
  -5   4  13       14.70       14.09      1.57 o 
  -4   4  13       41.58       42.57      1.59 o 
  -3   4  13        0.03        0.72      0.51 o 
  -2   4  13      108.79      113.65      2.49 o 
  -1   4  13        9.59       10.42      0.82 o 
   0   4  13       30.69       31.38      1.25 o 
   1   4  13        1.94        2.65      0.75 o 
   2   4  13        0.25        0.60      0.87 o 
 -11   5  13        0.00        0.50      1.07 o 
 -10   5  13       26.85       28.01      2.55 o 
  -9   5  13       95.59       97.68      2.91 o 
  -8   5  13        8.79       11.44      1.51 o 
  -7   5  13      299.33      292.71      8.27 o 
  -6   5  13      230.77      237.78      6.53 o 
  -5   5  13       38.84       38.43      1.76 o 
  -4   5  13      511.83      529.03     10.95 o 
  -3   5  13       44.76       45.16      1.32 o 
  -2   5  13      315.16      332.25      4.94 o 
  -1   5  13        8.64        8.97      0.78 o 
   0   5  13       32.52       30.55      1.24 o 
   1   5  13        7.42        6.56      0.88 o 
   2   5  13        1.11        1.31      0.90 o 
 -11   6  13       89.23       94.77      4.89 o 
 -10   6  13        2.88        2.53      0.88 o 
  -9   6  13       82.58       85.65      2.80 o 
  -8   6  13      224.26      235.86      5.13 o 
  -7   6  13        0.10        0.69      0.68 o 
  -6   6  13       93.24       88.60      5.40 o 
  -5   6  13       69.31       63.00      2.46 o 
  -4   6  13      282.85      284.46      6.34 o 
  -3   6  13       28.33       28.77      1.23 o 
  -2   6  13      745.47      763.28      9.30 o 
  -1   6  13       18.11       17.65      1.09 o 
   0   6  13      143.15      145.52      3.34 o 
   1   6  13       48.53       47.55      2.46 o 
 -10   7  13       24.66       23.57      2.16 o 
  -9   7  13        5.96        6.22      1.05 o 
  -8   7  13       10.58        9.59      1.21 o 
  -7   7  13       19.74       15.86      1.67 o 
  -6   7  13       76.74       73.83      3.31 o 
  -5   7  13        1.55        2.35      0.88 o 
  -4   7  13       54.64       46.48      2.87 o 
  -3   7  13       91.22       94.44      3.05 o 
  -2   7  13       88.07       95.33      2.82 o 
  -1   7  13       77.04       75.86      2.18 o 
   0   7  13      244.39      261.46      4.04 o 
   1   7  13        3.10        3.75      0.80 o 
 -10   8  13        1.77        1.19      0.86 o 
  -9   8  13        6.09        4.31      1.04 o 
  -8   8  13        4.88        4.69      1.06 o 
  -7   8  13        7.14        8.06      1.24 o 
  -6   8  13        0.05        0.29      0.75 o 
  -5   8  13       98.15      103.93      4.00 o 
  -4   8  13       23.10       20.00      1.63 o 
  -3   8  13       25.60       26.31      1.50 o 
  -2   8  13       17.81       19.17      1.28 o 
  -1   8  13        9.93       10.21      1.04 o 
   0   8  13        0.19        1.15      0.60 o 
   1   8  13        7.81        6.83      1.01 o 
  -9   9  13       13.68       13.28      1.44 o 
  -8   9  13        3.56        1.60      0.92 o 
  -7   9  13        6.30        4.85      1.09 o 
  -6   9  13       61.40       66.14      2.72 o 
  -5   9  13        1.47        2.32      0.97 o 
  -4   9  13       79.82       79.39      2.92 o 
  -3   9  13       23.22       25.10      1.49 o 
  -2   9  13        0.01        1.03      0.68 o 
  -1   9  13       24.45       27.14      1.73 o 
   0   9  13       14.72       14.66      1.25 o 
  -9  10  13       66.28       69.17      3.09 o 
  -8  10  13        8.55       10.38      1.99 o 
  -7  10  13        4.86        3.82      1.10 o 
  -6  10  13        2.64        1.82      1.32 o 
  -5  10  13      169.47      175.24      4.55 o 
  -4  10  13       11.04        8.58      1.32 o 
  -3  10  13        9.42        9.92      1.69 o 
  -2  10  13       43.72       43.09      2.03 o 
  -1  10  13      122.02      129.46      3.34 o 
   0  10  13        9.68       10.27      2.34 o 
  -8  11  13       64.12       65.64      2.87 o 
  -7  11  13      142.80      146.79      4.31 o 
  -6  11  13      184.90      195.33      6.41 o 
  -5  11  13       15.77       15.23      2.29 o 
  -4  11  13      149.08      147.99      6.37 o 
  -3  11  13       61.50       62.97      4.00 o 
  -2  11  13        6.79        5.51      1.27 o 
  -1  11  13       35.85       35.21      1.78 o 
  -7  12  13        4.61        4.95      1.67 o 
  -6  12  13      103.09      103.00      3.54 o 
  -5  12  13        5.30        4.03      1.22 o 
  -4  12  13        2.20        0.71      1.45 o 
  -3  12  13       44.98       41.14      3.32 o 
  -2  12  13       65.75       63.84      2.68 o 
  -5  13  13        1.34       -0.03      1.18 o 
  -4  13  13       15.73       13.31      2.44 o 
 -11   0  14      111.51      108.85      4.41 o 
 -10   0  14        5.67        4.12      1.15 o 
  -9   0  14      113.17      118.56      4.25 o 
  -8   0  14       40.63       35.31      2.35 o 
  -7   0  14        2.63        2.01      1.90 o 
  -6   0  14       99.80       96.07      3.83 o 
  -5   0  14       31.37       27.68      2.24 o 
  -4   0  14      487.09      491.13     10.95 o 
  -3   0  14       12.42       11.32      1.65 o 
  -2   0  14       68.78       63.71      2.20 o 
  -1   0  14      286.41      303.34      5.96 o 
   0   0  14       41.24       43.98      2.43 o 
   1   0  14      120.00      123.74      3.87 o 
 -11   1  14        0.02       -0.34      0.67 o 
 -10   1  14        1.35        0.99      0.66 o 
  -9   1  14       36.70       35.39      1.68 o 
  -8   1  14       37.64       35.34      1.67 o 
  -7   1  14        8.87       10.37      1.11 o 
  -6   1  14      147.30      140.58      3.38 o 
  -5   1  14      114.30      110.62      2.98 o 
  -4   1  14       29.61       27.72      1.61 o 
  -3   1  14      223.95      216.67      4.41 o 
  -2   1  14       39.33       35.90      1.20 o 
  -1   1  14       10.63        9.34      0.82 o 
   0   1  14       49.96       54.53      1.91 o 
   1   1  14       53.84       51.88      4.07 o 
 -11   2  14        3.94        2.52      0.83 o 
 -10   2  14        2.98        2.62      0.82 o 
  -9   2  14       23.04       24.74      1.46 o 
  -8   2  14        9.58        7.78      1.59 o 
  -7   2  14       71.66       67.56      2.28 o 
  -6   2  14       44.42       38.31      1.77 o 
  -5   2  14        4.56        6.40      1.04 o 
  -4   2  14        5.90        4.58      0.88 o 
  -3   2  14       43.38       46.09      1.99 o 
  -2   2  14       46.74       47.63      1.62 o 
  -1   2  14       25.81       25.60      1.17 o 
   0   2  14       27.13       27.82      1.23 o 
   1   2  14       10.14        9.47      1.06 o 
 -11   3  14        1.41        1.01      0.80 o 
 -10   3  14        5.56        5.89      1.00 o 
  -9   3  14       35.41       37.22      1.89 o 
  -8   3  14        0.12       -0.46      0.60 o 
  -7   3  14       17.11       16.46      1.62 o 
  -6   3  14        4.19        2.51      0.78 o 
  -5   3  14       74.82       65.30      2.29 o 
  -4   3  14        4.01        2.62      0.69 o 
  -3   3  14      141.28      139.14      3.64 o 
  -2   3  14       56.97       55.61      2.32 o 
  -1   3  14        0.25        0.71      0.55 o 
   0   3  14       26.43       26.49      1.21 o 
   1   3  14       72.40       75.86      2.16 o 
 -11   4  14       97.11      106.26      3.16 o 
 -10   4  14       83.78       89.47      2.88 o 
  -9   4  14       33.48       34.79      1.85 o 
  -8   4  14      347.22      357.92      6.86 o 
  -7   4  14      104.70       98.37      3.09 o 
  -6   4  14      223.42      213.49      4.42 o 
  -5   4  14      101.27       97.20      3.27 o 
  -4   4  14        1.23        1.15      0.72 o 
  -3   4  14       54.93       54.52      2.61 o 
  -2   4  14       68.48       68.40      2.43 o 
  -1   4  14      174.44      187.45      3.08 o 
   0   4  14        2.10        2.60      0.67 o 
   1   4  14       34.91       36.84      1.60 o 
 -10   5  14       36.52       34.57      2.21 o 
  -9   5  14       19.61       19.90      1.54 o 
  -8   5  14       75.02       74.55      2.72 o 
  -7   5  14       13.45       12.57      1.36 o 
  -6   5  14      612.19      613.93     10.32 o 
  -5   5  14       13.45       12.79      1.25 o 
  -4   5  14      328.99      340.11      7.80 o 
  -3   5  14       85.63       85.13      2.71 o 
  -2   5  14        0.08        0.15      0.57 o 
  -1   5  14       24.30       23.15      1.30 o 
   0   5  14       34.09       37.14      1.56 o 
 -10   6  14        7.94        7.86      1.28 o 
  -9   6  14       19.96       18.43      1.54 o 
  -8   6  14       28.33       27.96      1.84 o 
  -7   6  14        5.74        6.65      1.13 o 
  -6   6  14      190.12      208.53      5.01 o 
  -5   6  14        3.63        3.91      1.06 o 
  -4   6  14      299.59      305.86      6.35 o 
  -3   6  14        0.90        1.79      0.81 o 
  -2   6  14      100.65       98.97      2.42 o 
  -1   6  14       60.04       62.35      3.28 o 
   0   6  14       10.50        9.31      0.85 o 
 -10   7  14       57.36       63.38      2.93 o 
  -9   7  14        0.92        1.21      0.89 o 
  -8   7  14        6.44        7.70      1.20 o 
  -7   7  14        0.20       -0.58      0.76 o 
  -6   7  14      188.70      193.92      8.01 o 
  -5   7  14        0.50        1.51      1.60 o 
  -4   7  14       73.16       72.81      2.81 o 
  -3   7  14        4.42        5.70      1.13 o 
  -2   7  14        6.04        6.07      0.84 o 
  -1   7  14        0.87        1.16      0.65 o 
   0   7  14       20.75       20.86      1.38 o 
  -9   8  14        0.38        0.58      0.86 o 
  -8   8  14      163.08      176.46      4.63 o 
  -7   8  14       53.81       55.58      2.59 o 
  -6   8  14        7.71        8.20      1.81 o 
  -5   8  14      115.59      122.00      4.23 o 
  -4   8  14      101.92      100.95      3.47 o 
  -3   8  14        7.32        5.43      1.17 o 
  -2   8  14       49.26       49.47      1.88 o 
  -1   8  14       35.24       35.34      2.19 o 
  -9   9  14       92.68      105.90      3.55 o 
  -8   9  14        0.16        0.55      0.93 o 
  -7   9  14       83.92       87.89      3.27 o 
  -6   9  14       13.30       12.15      3.79 o 
  -5   9  14       34.63       38.63      2.23 o 
  -4   9  14       18.86       15.88      2.52 o 
  -3   9  14      144.30      147.24      4.12 o 
  -2   9  14        0.18        0.43      0.69 o 
  -1   9  14        9.69       10.58      1.11 o 
  -8  10  14        8.14        7.70      1.38 o 
  -7  10  14        0.38        0.27      0.99 o 
  -6  10  14        4.15        3.15      1.52 o 
  -5  10  14        2.76        2.18      1.08 o 
  -4  10  14        0.03        0.03      1.19 o 
  -3  10  14        9.76       10.93      2.44 o 
  -2  10  14        0.78        0.83      0.79 o 
  -7  11  14        0.03        0.43      1.37 o 
  -6  11  14        1.06        0.35      1.31 o 
  -5  11  14       69.93       73.39      4.21 o 
  -4  11  14        4.19        3.30      2.04 o 
  -3  11  14       64.07       71.05      4.28 o 
 -11   1  15        7.46        7.64      1.15 o 
 -10   1  15        6.81        4.09      0.94 o 
  -9   1  15        2.68        2.01      0.78 o 
  -8   1  15      154.28      147.11      3.60 o 
  -7   1  15        4.38        4.44      0.94 o 
  -6   1  15       55.48       52.84      2.89 o 
  -5   1  15       52.31       52.09      2.38 o 
  -4   1  15       42.72       39.34      2.34 o 
  -3   1  15      115.83      115.71      3.17 o 
  -2   1  15       59.15       55.57      2.21 o 
  -1   1  15        3.82        3.61      0.70 o 
   0   1  15        1.38        1.91      0.63 o 
 -10   2  15       57.74       59.24      3.70 o 
  -9   2  15       60.50       59.02      2.54 o 
  -8   2  15       31.65       33.14      1.78 o 
  -7   2  15      360.38      357.93      6.32 o 
  -6   2  15       41.57       38.38      1.88 o 
  -5   2  15      103.03      100.17      2.99 o 
  -4   2  15      142.25      136.29      4.20 o 
  -3   2  15       79.53       81.34      2.63 o 
  -2   2  15        0.42        0.66      0.75 o 
  -1   2  15      201.35      212.59      3.36 o 
   0   2  15      118.63      128.55      3.53 o 
 -10   3  15       81.45       78.68      2.81 o 
  -9   3  15       91.73       92.69      3.72 o 
  -8   3  15        1.27        0.67      0.80 o 
  -7   3  15       11.55       10.70      1.22 o 
  -6   3  15       89.85       92.83      2.84 o 
  -5   3  15      254.90      255.82      5.14 o 
  -4   3  15       31.19       28.86      2.08 o 
  -3   3  15      162.93      172.34      4.02 o 
  -2   3  15       52.50       51.81      1.73 o 
  -1   3  15       48.22       50.45      1.80 o 
   0   3  15       44.70       46.59      1.53 o 
 -10   4  15      118.84      126.03      3.66 o 
  -9   4  15        0.01        0.27      0.79 o 
  -8   4  15      195.52      197.56      4.83 o 
  -7   4  15        3.15        1.60      0.86 o 
  -6   4  15       64.82       65.71      3.54 o 
  -5   4  15       35.00       35.75      2.02 o 
  -4   4  15        0.44        0.25      0.86 o 
  -3   4  15       55.84       57.21      2.27 o 
  -2   4  15        9.96       10.38      0.97 o 
  -1   4  15       44.98       48.09      3.16 o 
 -10   5  15      124.14      129.78      9.06 o 
  -9   5  15       32.21       32.40      2.00 o 
  -8   5  15       79.87       80.33      3.69 o 
  -7   5  15        0.24        0.41      0.83 o 
  -6   5  15        6.64        3.14      0.98 o 
  -5   5  15       25.11       24.48      2.17 o 
  -4   5  15        8.31        7.96      3.05 o 
  -3   5  15        0.14       -0.65      0.75 o 
  -2   5  15       55.88       60.25      2.01 o 
  -1   5  15       10.70        8.93      0.98 o 
  -9   6  15        4.93        3.64      1.06 o 
  -8   6  15      213.62      219.34      5.30 o 
  -7   6  15       54.49       55.15      2.57 o 
  -6   6  15        0.02        1.64      0.95 o 
  -5   6  15       25.26       24.87      2.44 o 
  -4   6  15       84.77       89.12      4.04 o 
  -3   6  15       12.58       10.67      1.27 o 
  -2   6  15        9.45       10.29      0.99 o 
  -1   6  15       13.17       11.32      1.54 o 
  -9   7  15       38.06       40.84      4.15 o 
  -8   7  15      115.56      122.71      3.85 o 
  -7   7  15        3.78        1.80      0.99 o 
  -6   7  15      122.10      126.42      3.96 o 
  -5   7  15       73.13       69.67      2.88 o 
  -4   7  15        0.17        0.14      1.52 o 
  -3   7  15      110.30      120.22      3.73 o 
  -2   7  15       38.17       36.48      1.64 o 
  -8   8  15        0.05        0.04      0.94 o 
  -7   8  15       53.46       60.97      3.24 o 
  -6   8  15        4.29        4.10      1.49 o 
  -5   8  15       28.01       23.83      1.92 o 
  -4   8  15        3.92        3.37      1.35 o 
  -3   8  15        0.09        0.50      0.93 o 
  -2   8  15       11.33       12.78      1.47 o 
  -8   9  15        9.35        9.61      1.56 o 
  -7   9  15       16.73       19.34      2.38 o 
  -6   9  15       13.43       11.37      2.06 o 
  -5   9  15        2.35       -0.25      1.25 o 
  -4   9  15        0.11        1.33      1.25 o 
  -3   9  15        3.21        1.94      1.05 o 
  -6  10  15       10.67       11.68      2.60 o 
  -5  10  15       19.72       23.56      2.31 o 
  -4  10  15       27.79       28.85      2.62 o 
 -10   0  16       93.22       93.95      4.19 o 
  -9   0  16       25.45       30.61      2.58 o 
  -8   0  16        6.22        6.49      1.52 o 
  -7   0  16      190.76      197.24      8.99 o 
  -6   0  16      157.93      160.24      5.64 o 
  -5   0  16       25.08       23.24      2.42 o 
  -4   0  16       43.16       38.10      2.83 o 
  -3   0  16      125.70      126.55      4.86 o 
  -2   0  16        2.27        0.90      1.20 o 
 -10   1  16        0.62        0.73      0.86 o 
  -9   1  16       78.42       78.83      3.44 o 
  -8   1  16       37.17       36.82      1.93 o 
  -7   1  16        0.14        0.69      0.75 o 
  -6   1  16        6.28        5.61      1.07 o 
  -5   1  16       53.38       51.19      3.20 o 
  -4   1  16       53.81       51.11      3.47 o 
  -3   1  16        9.66        9.17      1.24 o 
  -2   1  16       85.36       90.12      2.87 o 
 -10   2  16        2.77        1.31      0.92 o 
  -9   2  16       14.81       15.68      1.44 o 
  -8   2  16       23.82       21.80      1.87 o 
  -7   2  16        5.51        6.46      1.10 o 
  -6   2  16        8.50        8.90      1.24 o 
  -5   2  16        9.19        9.10      2.05 o 
  -4   2  16       10.09        9.70      1.89 o 
  -3   2  16       91.86       90.42      3.57 o 
  -2   2  16        0.75       -0.53      0.77 o 
  -9   3  16       13.21        9.31      1.35 o 
  -8   3  16       67.11       66.06      4.39 o 
  -7   3  16       61.07       59.73      4.35 o 
  -6   3  16        1.45        1.34      0.87 o 
  -5   3  16      212.54      221.77      8.00 o 
  -4   3  16      103.11      104.21      3.80 o 
  -3   3  16       92.31       96.55      3.00 o 
  -2   3  16      138.73      152.79      3.82 o 
  -9   4  16       86.76       91.86      3.27 o 
  -8   4  16        3.29        2.75      1.03 o 
  -7   4  16      118.66      124.67      4.82 o 
  -6   4  16       76.42       73.04      3.37 o 
  -5   4  16        6.36        6.18      1.40 o 
  -4   4  16      127.75      132.87      4.31 o 
  -3   4  16        0.35        2.24      0.92 o 
  -2   4  16        2.56        1.01      0.87 o 
  -9   5  16       57.89       60.29      2.70 o 
  -8   5  16       14.58       16.27      1.66 o 
  -7   5  16       18.36       16.38      1.68 o 
  -6   5  16       18.88       26.60      2.62 o 
  -5   5  16        1.28        2.09      1.02 o 
  -4   5  16        4.95        4.64      1.26 o 
  -3   5  16       44.37       44.12      2.96 o 
  -8   6  16        1.40        2.78      1.07 o 
  -7   6  16       23.13       22.31      2.60 o 
  -6   6  16        2.24        2.13      1.39 o 
  -5   6  16       13.38       12.05      2.26 o 
  -4   6  16        0.19       -0.67      1.09 o 
  -3   6  16        9.02        9.02      1.27 o 
  -8   7  16       48.25       49.30      2.66 o 
  -7   7  16       20.46       21.20      2.14 o 
  -6   7  16       20.39       24.04      3.32 o 
  -5   7  16       26.32       23.02      2.44 o 
  -4   7  16        1.57        0.79      1.28 o 
  -7   8  16       31.65       34.82      3.05 o 
  -6   8  16       58.81       54.90      5.18 o 
  -5   8  16        6.35        4.00      2.09 o 
  -9   1  17        9.68        8.84      1.36 o 
  -8   1  17       32.22       32.06      2.92 o 
  -7   1  17       56.39       60.04      3.25 o 
  -6   1  17        0.95        1.10      0.94 o 
  -5   1  17      143.07      146.96      6.59 o 
  -4   1  17        1.82        1.67      0.94 o 
  -8   2  17       57.22       60.58      2.87 o 
  -7   2  17       32.29       35.43      2.54 o 
  -6   2  17      213.99      221.23      9.31 o 
  -5   2  17       27.80       22.14      3.02 o 
  -4   2  17       39.01       36.49      2.04 o 
  -8   3  17       61.83       66.36      2.92 o 
  -7   3  17        1.29        1.73      0.94 o 
  -6   3  17        6.26        6.73      1.48 o 
  -5   3  17       45.78       40.83      2.66 o 
  -4   3  17       57.47       50.09      2.68 o 
  -8   4  17        8.27        7.87      1.44 o 
  -7   4  17      102.05      116.53      4.48 o 
  -6   4  17       18.38       17.23      2.00 o 
  -5   4  17      105.36      112.92      4.10 o 
  -7   5  17        0.02        0.66      1.04 o 
  -6   5  17        5.74        5.16      1.74 o 
  -5   5  17       11.75       11.88      2.00 o 
                                                 
